# Supplementary material for: 2-Amino-4-methyl-4,5,6,7-tetrahydro-1-benzothiophene-3-carbonitrile
Source: Acta Crystallogr Sect E Struct Rep Online. 2012 Sep 26;68(Pt 10):o3025. doi: 10.1107/S160053681204010X (PMC3470379; doi:10.1107/S160053681204010X)
Supplement: Supplementary file 1 [file e-68-o3025-sup1.cif]

##############################################################################
#                                                                            #
# This CIF contains the data in a paper accepted for publication in          #
# Acta Crystallographica Section E. It conforms to the requirements of       #
# Notes for Authors for Acta Crystallographica Section E, and has been       #
# peer reviewed under the auspices of the IUCr Commission on Journals.       #
#                                                                            #
# Full details of the Crystallographic Information File format               #
# are given in the paper "The Crystallographic Information File (CIF):       #
# a New Standard Archive File for Crystallography" by S. R. Hall, F. H.      #
# Allen and I. D. Brown [Acta Cryst. (1991), A47, 655-685].                  #
#                                                                            #
# The current version of the core CIF dictionary is obtainable from          #
# ftp://ftp.iucr.org/pub/cif_core.dic.                                       #
#                                                                            #
# Software is freely available for graphical display of the structure(s)     #
# in this CIF. For information consult the CIF software page                 #
# http://www.iucr.org/resources/cif/software.                                #
#                                                                            #
# This file may be used for bona fide research purposes within the           #
# scientific community so long as proper attribution is given to the journal # 
# article from which it was obtained.                                        #
#                                                                            #
##############################################################################
data_global
_audit_creation_method     'PLATON <TABLE ACC> option'
_journal_date_recd_electronic     2012-08-31
_journal_date_accepted     2012-09-21
_journal_name_full     'Acta Crystallographica, Section E'
_journal_year     2012
_journal_volume     68
_journal_issue     10
_journal_page_first     o3025
_journal_page_last     o3025
_journal_paper_category     QO
_journal_paper_doi     10.1107/S160053681204010X
_journal_coeditor_code     PV2585
_publ_contact_author_name     'I. M. Khazi'
_publ_contact_author_address
;
Department of Chemistry
Karnatak University
Dharwad 580 003
India
;
_publ_contact_author_email     dr_imk@yahoo.com
_publ_contact_author_fax     +91-836-2771275
_publ_contact_author_phone        .91E-306
_publ_section_title
;
2-Amino-4-methyl-4,5,6,7-tetrahydro-1-benzothiophene-3-carbonitrile
;
loop_
    _publ_author_name
    _publ_author_address
    'Ashraf Y. Khan'
;
Department of Chemistry
Karnatak University
Dharwad 580 003
India
;
    'Nikhath Fathima'
;
Department of Studies in Chemistry
Bangalore University
Bangalore 560 001
Karnataka
India
;
    'Mallikarjun B. Kalashetti'
;
Department of Chemistry
Karnatak University
Dharwad 580 003
India
;
    'Noor Shahina Begum'
;
Department of Studies in Chemistry
Bangalore University
Bangalore 560 001
Karnataka
India
;
    'I. M. Khazi'
;
Department of Chemistry
Karnatak University
Dharwad 580 003
India
;
data_I
_chemical_name_systematic
;
2-Amino-4-methyl-4,5,6,7-tetrahydro-1-benzothiophene-3-carbonitrile
;
_chemical_name_common     ?
_chemical_formula_moiety     'C10 H12 N2 S'
_chemical_formula_sum     'C10 H12 N2 S'
_chemical_formula_structural     ?
_chemical_formula_iupac     'C10 H12 N2 S'
_chemical_formula_weight     192.28
_chemical_melting_point     ?
_symmetry_cell_setting     monoclinic
_symmetry_space_group_name_H-M     'P 21/c'
_symmetry_space_group_name_Hall     '-P 2ybc'
loop_
    _symmetry_equiv_pos_as_xyz
    'x, y, z'
    '-x, y+1/2, -z+1/2'
    '-x, -y, -z'
    'x, -y-1/2, z-1/2'
_cell_length_a     9.6771(2)
_cell_length_b     7.6364(2)
_cell_length_c     13.8156(3)
_cell_angle_alpha     90.00
_cell_angle_beta     100.221(2)
_cell_angle_gamma     90.00
_cell_volume     1004.75(4)
_cell_formula_units_Z     4
_cell_measurement_reflns_used     2195
_cell_measurement_theta_min     2.14
_cell_measurement_theta_max     27.00
_cell_measurement_temperature     296(2)
_exptl_crystal_description     block
_exptl_crystal_colour     yellow
_exptl_crystal_size_max     0.18
_exptl_crystal_size_mid     0.16
_exptl_crystal_size_min     0.16
_exptl_crystal_density_diffrn     1.271
_exptl_crystal_density_meas     ?
_exptl_crystal_density_method     'not measured'
_exptl_crystal_F_000     408
_exptl_absorpt_coefficient_mu     0.276
_exptl_absorpt_correction_type     multi-scan
_exptl_absorpt_process_details     '(SADABS; Bruker, 1998)'
_exptl_absorpt_correction_T_min     0.9520
_exptl_absorpt_correction_T_max     0.9571
_exptl_special_details
;
;
_diffrn_ambient_temperature     296(2)
_diffrn_radiation_type     MoK\a
_diffrn_radiation_wavelength     0.71073
_diffrn_radiation_source     'fine-focus sealed tube'
_diffrn_radiation_monochromator     graphite
_diffrn_measurement_device_type     'Bruker SMART APEX CCD detector'
_diffrn_measurement_method     \w
_diffrn_detector_area_resol_mean     ?
_diffrn_reflns_number     8861
_diffrn_reflns_av_R_equivalents     0.0243
_diffrn_reflns_av_sigmaI/netI     0.0226
_diffrn_reflns_theta_min     2.14
_diffrn_reflns_theta_max     27.00
_diffrn_reflns_theta_full     27.00
_diffrn_measured_fraction_theta_max     0.999
_diffrn_measured_fraction_theta_full     0.999
_diffrn_reflns_limit_h_min     -12
_diffrn_reflns_limit_h_max     12
_diffrn_reflns_limit_k_min     -9
_diffrn_reflns_limit_k_max     9
_diffrn_reflns_limit_l_min     -17
_diffrn_reflns_limit_l_max     17
_diffrn_standards_number     0
_diffrn_standards_interval_count     ?
_diffrn_standards_interval_time     ?
_diffrn_standards_decay_%     ?
_refine_special_details
;
Refinement of <i>F</i>^2^ against ALL reflections. The weighted <i>R</i>-factor
<i>wR</i> and goodness of fit <i>S</i> are based on <i>F</i>^2^, conventional
<i>R</i>-factors <i>R</i> are based on <i>F</i>, with <i>F</i> set to zero for
negative <i>F</i>^2^. The threshold expression of <i>F</i>^2^ >
2\s(<i>F</i>^2^) is used only for calculating <i>R</i>-factors(gt) <i>etc</i>.
and is not relevant to the choice of reflections for refinement.
<i>R</i>-factors based on <i>F</i>^2^ are statistically about twice as large
as those based on <i>F</i>, and <i>R</i>- factors based on ALL data will be
even larger.
;
_reflns_number_total     2195
_reflns_number_gt     1812
_reflns_threshold_expression     I>2\s(I)
_refine_ls_structure_factor_coef     Fsqd
_refine_ls_matrix_type     full
_refine_ls_R_factor_all     0.0476
_refine_ls_R_factor_gt     0.0393
_refine_ls_wR_factor_gt     0.1130
_refine_ls_wR_factor_ref     0.1180
_refine_ls_goodness_of_fit_ref     1.055
_refine_ls_restrained_S_all     1.055
_refine_ls_number_reflns     2195
_refine_ls_number_parameters     125
_refine_ls_number_restraints     0
_refine_ls_hydrogen_treatment     constr
_refine_ls_weighting_scheme     calc
_refine_ls_weighting_details
       'calc w = 1/[\s^2^(Fo^2^)+(0.0678P)^2^+0.1371P] where P=(Fo^2^+2Fc^2^)/3'
_atom_sites_solution_hydrogens     geom
_atom_sites_solution_primary     direct
_atom_sites_solution_secondary     difmap
_refine_ls_shift/su_max     0.000
_refine_ls_shift/su_mean     0.000
_refine_diff_density_max     0.156
_refine_diff_density_min     -0.250
_refine_ls_extinction_method     none
_refine_ls_extinction_coef     ?
loop_
    _atom_type_symbol
    _atom_type_description
    _atom_type_scat_dispersion_real
    _atom_type_scat_dispersion_imag
    _atom_type_scat_source
    'C' 'C' 0.0033 0.0016
                         'International Tables Vol C Tables 4.2.6.8 and 6.1.1.4'
    'H' 'H' 0.0000 0.0000
                         'International Tables Vol C Tables 4.2.6.8 and 6.1.1.4'
    'N' 'N' 0.0061 0.0033
                         'International Tables Vol C Tables 4.2.6.8 and 6.1.1.4'
    'S' 'S' 0.1246 0.1234
                         'International Tables Vol C Tables 4.2.6.8 and 6.1.1.4'
_computing_data_collection     'SMART (Bruker, 1998)'
_computing_cell_refinement     'SMART (Bruker, 1998)'
_computing_data_reduction     'SAINT-Plus (Bruker, 1998)'
_computing_structure_solution     'SHELXS97 (Sheldrick, 2008)'
_computing_structure_refinement     'SHELXL97 (Sheldrick, 2008)'
_computing_molecular_graphics
;
ORTEP-3 (Farrugia, 1997) and CAMERON (Watkin <i>et al.</i>,
1996)
;
_computing_publication_material     'WinGX (Farrugia, 1999)'
loop_
    _atom_site_type_symbol
    _atom_site_label
    _atom_site_fract_x
    _atom_site_fract_y
    _atom_site_fract_z
    _atom_site_U_iso_or_equiv
    _atom_site_adp_type
    _atom_site_calc_flag
    _atom_site_refinement_flags
    _atom_site_occupancy
    _atom_site_symmetry_multiplicity
    _atom_site_disorder_assembly
    _atom_site_disorder_group
    S S1 0.71234(4) 0.00203(5) 0.83213(3) 0.05244(18) Uani d . 1 1 . .
    C C3 0.65478(15) 0.14987(19) 0.98594(10) 0.0421(3) Uani d . 1 1 . .
    C C1 0.59583(16) 0.2640(2) 1.04856(10) 0.0472(4) Uani d . 1 1 . .
    N N2 0.54845(17) 0.3532(2) 1.10080(11) 0.0653(4) Uani d . 1 1 . .
    C C2 0.63578(15) 0.17225(19) 0.88557(10) 0.0439(3) Uani d . 1 1 . .
    C C9 0.76862(16) -0.0986(2) 0.94522(11) 0.0481(4) Uani d . 1 1 . .
    C C8 0.73216(16) -0.00656(18) 1.01974(11) 0.0420(3) Uani d . 1 1 B .
    N N1 0.57113(16) 0.3034(2) 0.82953(10) 0.0650(4) Uani d . 1 1 . .
    H H1A 0.5345 0.3890 0.8566 0.078 Uiso calc R 1 1 . .
    H H1B 0.5666 0.3014 0.7668 0.078 Uiso calc R 1 1 . .
    C C10 0.8661(2) 0.0583(3) 1.18824(14) 0.0791(6) Uani d . 1 1 . .
    H H10A 0.8837 0.0168 1.2549 0.119 Uiso calc R 1 1 A 1
    H H10B 0.8258 0.1734 1.1861 0.119 Uiso calc R 1 1 A 1
    H H10C 0.9528 0.0626 1.1637 0.119 Uiso calc R 1 1 A 1
    C C4 0.76560(17) -0.0641(2) 1.12553(12) 0.0528(4) Uani d . 1 1 B 1
    H H4 0.6773 -0.0591 1.1509 0.063 Uiso calc PR 0.810(5) 1 C 1
    C C5 0.8427(2) -0.2719(2) 0.95380(14) 0.0663(5) Uani d . 1 1 B 1
    H H5A 0.9131 -0.2740 0.9118 0.080 Uiso calc PR 0.810(5) 1 C 1
    H H5B 0.7762 -0.3655 0.9336 0.080 Uiso calc PR 0.810(5) 1 C 1
    C C7 0.8107(4) -0.2568(4) 1.1298(2) 0.0708(8) Uani d P 0.810(5) 1 B 1
    H H7A 0.8542 -0.2857 1.1966 0.085 Uiso calc PR 0.810(5) 1 C 1
    H H7B 0.7281 -0.3300 1.1123 0.085 Uiso calc PR 0.810(5) 1 C 1
    C C6 0.9126(4) -0.2970(4) 1.06146(19) 0.0730(8) Uani d P 0.810(5) 1 B 1
    H H6A 0.9452 -0.4168 1.0715 0.088 Uiso calc PR 0.810(5) 1 C 1
    H H6B 0.9934 -0.2202 1.0766 0.088 Uiso calc PR 0.810(5) 1 C 1
    C C4' 0.76560(17) -0.0641(2) 1.12553(12) 0.0528(4) Uani d P 0.00 1 B 2
    H H4A 0.6823 -0.0925 1.1538 0.063 Uiso calc PR 0.190(5) 1 C 2
    C C5' 0.8427(2) -0.2719(2) 0.95380(14) 0.0663(5) Uani d P 0.00 1 B 2
    H H5C 0.9410 -0.2557 0.9498 0.080 Uiso calc PR 0.190(5) 1 C 2
    H H5D 0.8009 -0.3485 0.9006 0.080 Uiso calc PR 0.190(5) 1 C 2
    C C7' 0.8760(17) -0.2149(18) 1.1356(10) 0.0708(8) Uani d P 0.190(5) 1 B 2
    H H7C 0.8836 -0.2697 1.1996 0.085 Uiso calc PR 0.190(5) 1 C 2
    H H7D 0.9673 -0.1679 1.1297 0.085 Uiso calc PR 0.190(5) 1 C 2
    C C6' 0.8294(17) -0.3534(17) 1.0531(9) 0.0730(8) Uani d P 0.190(5) 1 B 2
    H H6C 0.8883 -0.4567 1.0650 0.088 Uiso calc PR 0.190(5) 1 C 2
    H H6D 0.7329 -0.3882 1.0528 0.088 Uiso calc PR 0.190(5) 1 C 2
loop_
    _atom_site_aniso_label
    _atom_site_aniso_U_11
    _atom_site_aniso_U_22
    _atom_site_aniso_U_33
    _atom_site_aniso_U_12
    _atom_site_aniso_U_13
    _atom_site_aniso_U_23
    S1 0.0652(3) 0.0563(3) 0.0354(2) 0.01326(18) 0.00757(18) -0.00553(16)
    C3 0.0464(7) 0.0441(8) 0.0358(7) -0.0006(6) 0.0074(5) -0.0036(6)
    C1 0.0574(9) 0.0472(8) 0.0362(7) 0.0016(7) 0.0063(6) -0.0003(6)
    N2 0.0859(11) 0.0645(9) 0.0477(8) 0.0141(8) 0.0176(7) -0.0073(7)
    C2 0.0486(8) 0.0458(8) 0.0369(7) 0.0041(6) 0.0062(6) -0.0016(6)
    C9 0.0532(8) 0.0470(9) 0.0435(8) 0.0064(7) 0.0073(6) 0.0019(6)
    C8 0.0429(7) 0.0449(8) 0.0373(8) -0.0026(6) 0.0044(6) 0.0023(6)
    N1 0.0891(11) 0.0662(9) 0.0391(7) 0.0320(8) 0.0095(7) 0.0061(6)
    C10 0.0743(13) 0.1082(17) 0.0479(11) -0.0107(12) -0.0082(9) 0.0044(11)
    C4 0.0556(9) 0.0618(10) 0.0413(8) -0.0008(8) 0.0095(7) 0.0107(8)
    C5 0.0798(12) 0.0545(10) 0.0669(12) 0.0193(9) 0.0196(9) 0.0058(9)
    C7 0.083(2) 0.0661(16) 0.0646(14) 0.0052(14) 0.0166(15) 0.0268(12)
    C6 0.0775(19) 0.0668(16) 0.0730(15) 0.0256(14) 0.0090(14) 0.0181(12)
    C4' 0.0556(9) 0.0618(10) 0.0413(8) -0.0008(8) 0.0095(7) 0.0107(8)
    C5' 0.0798(12) 0.0545(10) 0.0669(12) 0.0193(9) 0.0196(9) 0.0058(9)
    C7' 0.083(2) 0.0661(16) 0.0646(14) 0.0052(14) 0.0166(15) 0.0268(12)
    C6' 0.0775(19) 0.0668(16) 0.0730(15) 0.0256(14) 0.0090(14) 0.0181(12)
_geom_special_details
;
All s.u.'s (except the s.u. in the dihedral angle between two l.s. planes) are
estimated using the full covariance matrix. The cell s.u.'s are taken into
account individually in the estimation of s.u.'s in distances, angles and
torsion angles; correlations between s.u.'s in cell parameters are only used
when they are defined by crystal symmetry. An approximate (isotropic)
treatment of cell s.u.'s is used for estimating s.u.'s involving l.s. planes.
;
loop_
    _geom_bond_atom_site_label_1
    _geom_bond_atom_site_label_2
    _geom_bond_site_symmetry_2
    _geom_bond_distance
    _geom_bond_publ_flag
    S1 C2 . 1.7256(14) ?
    S1 C9 . 1.7397(16) ?
    C3 C2 . 1.3768(19) ?
    C3 C1 . 1.417(2) ?
    C3 C8 . 1.443(2) ?
    C1 N2 . 1.146(2) ?
    C2 N1 . 1.3499(19) ?
    C9 C8 . 1.345(2) ?
    C9 C5 . 1.500(2) ?
    C8 C4 . 1.505(2) ?
    N1 H1A . 0.8600 ?
    N1 H1B . 0.8600 ?
    C10 C4 . 1.507(3) ?
    C10 H10A . 0.9600 ?
    C10 H10B . 0.9600 ?
    C10 H10C . 0.9600 ?
    C4 C7 . 1.533(3) ?
    C4 H4 . 0.9800 ?
    C5 C6 . 1.533(3) ?
    C5 H5A . 0.9700 ?
    C5 H5B . 0.9700 ?
    C7 C6 . 1.513(5) ?
    C7 H7A . 0.9700 ?
    C7 H7B . 0.9700 ?
    C6 H6A . 0.9700 ?
    C6 H6B . 0.9700 ?
    C7' C6' . 1.56(2) ?
    C7' H7C . 0.9700 ?
    C7' H7D . 0.9700 ?
    C6' H6C . 0.9700 ?
    C6' H6D . 0.9700 ?
loop_
    _geom_angle_atom_site_label_1
    _geom_angle_atom_site_label_2
    _geom_angle_atom_site_label_3
    _geom_angle_site_symmetry_1
    _geom_angle_site_symmetry_3
    _geom_angle
    _geom_angle_publ_flag
    C2 S1 C9 . . 92.20(7) ?
    C2 C3 C1 . . 122.84(14) ?
    C2 C3 C8 . . 113.43(13) ?
    C1 C3 C8 . . 123.61(13) ?
    N2 C1 C3 . . 178.40(17) ?
    N1 C2 C3 . . 129.43(14) ?
    N1 C2 S1 . . 120.27(11) ?
    C3 C2 S1 . . 110.29(11) ?
    C8 C9 C5 . . 125.99(15) ?
    C8 C9 S1 . . 111.95(12) ?
    C5 C9 S1 . . 122.00(12) ?
    C9 C8 C3 . . 112.13(14) ?
    C9 C8 C4 . . 123.39(14) ?
    C3 C8 C4 . . 124.46(14) ?
    C2 N1 H1A . . 120.0 ?
    C2 N1 H1B . . 120.0 ?
    H1A N1 H1B . . 120.0 ?
    C4 C10 H10A . . 109.5 ?
    C4 C10 H10B . . 109.5 ?
    H10A C10 H10B . . 109.5 ?
    C4 C10 H10C . . 109.5 ?
    H10A C10 H10C . . 109.5 ?
    H10B C10 H10C . . 109.5 ?
    C8 C4 C10 . . 112.49(15) ?
    C8 C4 C7 . . 109.16(16) ?
    C10 C4 C7 . . 115.0(2) ?
    C8 C4 H4 . . 106.5 ?
    C10 C4 H4 . . 106.5 ?
    C7 C4 H4 . . 106.5 ?
    C9 C5 C6 . . 108.02(16) ?
    C9 C5 H5A . . 110.1 ?
    C6 C5 H5A . . 110.1 ?
    C9 C5 H5B . . 110.1 ?
    C6 C5 H5B . . 110.1 ?
    H5A C5 H5B . . 108.4 ?
    C6 C7 C4 . . 112.5(2) ?
    C6 C7 H7A . . 109.1 ?
    C4 C7 H7A . . 109.1 ?
    C6 C7 H7B . . 109.1 ?
    C4 C7 H7B . . 109.1 ?
    H7A C7 H7B . . 107.8 ?
    C7 C6 C5 . . 110.9(3) ?
    C7 C6 H6A . . 109.5 ?
    C5 C6 H6A . . 109.5 ?
    C7 C6 H6B . . 109.5 ?
    C5 C6 H6B . . 109.5 ?
    H6A C6 H6B . . 108.1 ?
    C6' C7' H7C . . 109.8 ?
    C6' C7' H7D . . 109.8 ?
    H7C C7' H7D . . 108.3 ?
    C7' C6' H6C . . 110.0 ?
    C7' C6' H6D . . 110.0 ?
    H6C C6' H6D . . 108.4 ?
loop_
    _geom_torsion_atom_site_label_1
    _geom_torsion_atom_site_label_2
    _geom_torsion_atom_site_label_3
    _geom_torsion_atom_site_label_4
    _geom_torsion_site_symmetry_1
    _geom_torsion_site_symmetry_2
    _geom_torsion_site_symmetry_3
    _geom_torsion_site_symmetry_4
    _geom_torsion
    _geom_torsion_publ_flag
    C2 C3 C1 N2 . . . . 158(6) ?
    C8 C3 C1 N2 . . . . -17(6) ?
    C1 C3 C2 N1 . . . . 5.0(3) ?
    C8 C3 C2 N1 . . . . -178.86(16) ?
    C1 C3 C2 S1 . . . . -176.09(12) ?
    C8 C3 C2 S1 . . . . 0.05(16) ?
    C9 S1 C2 N1 . . . . 179.29(14) ?
    C9 S1 C2 C3 . . . . 0.28(12) ?
    C2 S1 C9 C8 . . . . -0.56(13) ?
    C2 S1 C9 C5 . . . . 176.80(15) ?
    C5 C9 C8 C3 . . . . -176.56(16) ?
    S1 C9 C8 C3 . . . . 0.67(17) ?
    C5 C9 C8 C4 . . . . 1.9(3) ?
    S1 C9 C8 C4 . . . . 179.16(12) ?
    C2 C3 C8 C9 . . . . -0.47(19) ?
    C1 C3 C8 C9 . . . . 175.63(14) ?
    C2 C3 C8 C4 . . . . -178.94(14) ?
    C1 C3 C8 C4 . . . . -2.8(2) ?
    C9 C8 C4 C10 . . . . 114.82(19) ?
    C3 C8 C4 C10 . . . . -66.9(2) ?
    C9 C8 C4 C7 . . . . -14.1(3) ?
    C3 C8 C4 C7 . . . . 164.16(19) ?
    C8 C9 C5 C6 . . . . -18.6(3) ?
    S1 C9 C5 C6 . . . . 164.40(18) ?
    C8 C4 C7 C6 . . . . 44.6(3) ?
    C10 C4 C7 C6 . . . . -82.9(3) ?
    C4 C7 C6 C5 . . . . -64.8(4) ?
    C9 C5 C6 C7 . . . . 47.9(3) ?
loop_
    _geom_hbond_atom_site_label_D
    _geom_hbond_atom_site_label_H
    _geom_hbond_atom_site_label_A
    _geom_hbond_site_symmetry_A
    _geom_hbond_distance_DH
    _geom_hbond_distance_HA
    _geom_hbond_distance_DA
    _geom_hbond_angle_DHA
    N1 H1A N2 3_667 0.86 2.243 3.088(2) 167
    N1 H1B N2 4_565 0.86 2.558 3.349(2) 153
