# Supplementary material for: 2-Amino-4-methyl-4,5,6,7-tetrahydro-1-benzothiophene-3-carbonitrile
Source: Acta Crystallogr Sect E Struct Rep Online. 2012 Sep 26;68(Pt 10):o3025. doi: 10.1107/S160053681204010X (PMC3470379; doi:10.1107/S160053681204010X)
Supplement: Supplementary file 2 [file e-68-o3025-Isup2.hkl]

#
# h,k,l, Fc-squared, Fo-squared, sigma(Fo-squared) and status flag
#
data_I
_shelx_title ' CHEM_AshrafK_2Megw_01_0m in P2(1)/c'
_shelx_refln_list_code          4
_shelx_F_calc_maximum      120.09
_exptl_crystal_F_000       408.00
_reflns_d_resolution_high  0.7828
 
loop_
 _symmetry_equiv_pos_as_xyz
 'x, y, z'
 '-x, y+1/2, -z+1/2'
 '-x, -y, -z'
 'x, -y-1/2, z-1/2'
 
_cell_length_a     9.6771
_cell_length_b     7.6364
_cell_length_c    13.8156
_cell_angle_alpha  90.000
_cell_angle_beta  100.221
_cell_angle_gamma  90.000
 
_shelx_F_squared_multiplier     1.000
 
loop_
 _refln_index_h
 _refln_index_k
 _refln_index_l
 _refln_F_squared_calc
 _refln_F_squared_meas
 _refln_F_squared_sigma
 _refln_observed_status
   1   0   0     1637.50     1673.29     30.18 o
   3   0   0       10.45       10.77      1.12 o
   4   0   0        2.37        1.57      0.43 o
   5   0   0       87.15       71.00      5.13 o
   6   0   0      277.92      254.52     13.07 o
   7   0   0      293.01      283.03      4.49 o
   8   0   0        4.18        5.45      1.20 o
   9   0   0       17.56       18.00      1.82 o
  10   0   0        4.02        2.61      1.15 o
  11   0   0       10.83       12.12      2.69 o
  12   0   0        1.94        2.92      2.13 o
   1   1   0      147.44      153.25      2.46 o
   2   1   0    13461.88    10203.64    413.86 o
   3   1   0     3141.61     3035.57     47.96 o
   4   1   0      121.60      101.38      2.11 o
   5   1   0        1.05        1.76      0.40 o
   6   1   0        7.43        6.26      0.60 o
   7   1   0        0.00        0.00      0.30 o
   8   1   0        0.23        0.22      0.44 o
   9   1   0        6.99        8.74      0.86 o
  10   1   0        0.10        0.00      0.82 o
  11   1   0        0.26        0.09      1.10 o
  12   1   0        5.44        3.01      1.47 o
   0   2   0       62.05       61.20      1.57 o
   1   2   0      143.09      140.38      2.41 o
   2   2   0     5483.41     5266.52     65.94 o
   3   2   0     1179.79     1198.65     10.99 o
   4   2   0     2650.18     2695.21     20.85 o
   5   2   0     1465.57     1415.35     10.60 o
   6   2   0       82.91       97.90      1.59 o
   7   2   0      239.60      247.51      3.36 o
   8   2   0       19.19       19.43      1.29 o
   9   2   0       38.46       46.68      1.82 o
  10   2   0        6.99        6.82      1.23 o
  11   2   0        1.56        1.97      1.99 o
   1   3   0        1.13        3.22      0.29 o
   2   3   0     1329.34     1384.15      9.42 o
   3   3   0      241.61      287.95      2.83 o
   4   3   0       29.92       29.29      0.92 o
   5   3   0      356.58      386.60      4.17 o
   6   3   0       87.01       82.56      1.71 o
   7   3   0       64.73       61.06      1.89 o
   8   3   0        9.01       10.16      1.07 o
   9   3   0        1.23        0.84      0.71 o
  10   3   0       19.98       17.30      3.02 o
  11   3   0        0.19        2.36      1.35 o
   0   4   0     1430.63     1467.89     15.35 o
   1   4   0       70.02       80.88      1.19 o
   2   4   0      669.07      651.33      6.48 o
   3   4   0       47.89       37.19      0.91 o
   4   4   0       76.72       78.26      1.41 o
   5   4   0      280.67      276.33      3.17 o
   6   4   0       40.14       37.07      1.34 o
   7   4   0      410.46      402.49      5.72 o
   8   4   0       14.10       15.93      1.32 o
   9   4   0      151.21      144.87      3.40 o
  10   4   0       37.17       38.05      2.12 o
  11   4   0        5.34        7.52      2.58 o
   1   5   0      306.13      316.54      2.80 o
   2   5   0       40.47       37.08      0.93 o
   3   5   0        0.37        0.00      0.30 o
   4   5   0        0.81        0.00      0.35 o
   5   5   0       19.53       19.21      1.08 o
   6   5   0       23.38       19.31      1.32 o
   7   5   0       33.67       29.98      1.70 o
   8   5   0       42.17       35.66      2.26 o
   9   5   0        5.95        6.27      1.05 o
  10   5   0        0.10        0.00      0.78 o
   0   6   0      300.39      314.50      9.87 o
   1   6   0      212.31      210.10      3.50 o
   2   6   0       95.82      103.03      1.87 o
   3   6   0      420.30      412.14      4.34 o
   4   6   0       14.71       19.47      1.21 o
   5   6   0      246.99      227.73      3.14 o
   6   6   0        0.64        0.71      0.60 o
   7   6   0       44.29       40.21      2.56 o
   8   6   0        0.46        0.59      0.76 o
   9   6   0       17.90       19.13      1.63 o
   1   7   0       63.88       65.00      2.45 o
   2   7   0        0.14        0.27      0.58 o
   3   7   0        2.45        1.40      0.73 o
   4   7   0        5.69        4.69      0.92 o
   5   7   0        1.04        0.85      1.12 o
   6   7   0        5.58        4.47      0.96 o
   7   7   0        0.18        0.48      0.79 o
   8   7   0        1.03        0.90      0.89 o
   0   8   0      101.86      104.14      4.00 o
   1   8   0        6.57        6.32      0.98 o
   2   8   0       76.09       73.16      2.35 o
   3   8   0       18.58       18.81      1.79 o
   4   8   0       29.40       33.58      2.22 o
   5   8   0       28.22       20.42      3.37 o
   6   8   0        0.31        3.25      2.02 o
   1   9   0        4.86        4.71      1.00 o
   2   9   0        1.47        1.48      0.90 o
   3   9   0        0.08        0.41      1.54 o
   4   9   0        0.04        0.45      1.68 o
 -12   1   1        0.62        0.83      1.96 o
 -11   1   1       26.03       23.21      1.90 o
 -10   1   1       66.44       70.26      2.24 o
  -9   1   1       61.67       65.33      2.04 o
  -8   1   1      246.16      232.71      3.29 o
  -7   1   1       53.13       48.65      1.20 o
  -6   1   1      381.76      387.98      3.79 o
  -5   1   1       12.90       11.92      0.60 o
  -4   1   1     2460.97     2443.71     19.48 o
  -3   1   1       23.20       39.99      1.39 o
  -2   1   1    14421.45    10551.54    717.11 o
  -1   1   1      504.66      551.74     10.32 o
   0   1   1     5756.72     4911.68     62.43 o
   1   1   1      679.89      703.28      7.46 o
   2   1   1     1235.20     1287.40     16.57 o
   3   1   1     3182.42     3101.90     31.14 o
   4   1   1       21.43       11.63      0.58 o
   5   1   1      466.67      436.15      4.38 o
   6   1   1       58.08       56.89      1.15 o
   7   1   1        3.03        3.20      0.50 o
   8   1   1        0.09        0.00      0.39 o
   9   1   1        6.88        7.00      0.95 o
  10   1   1       17.36       19.85      1.81 o
  11   1   1        6.22        9.36      1.23 o
 -12   2   1       12.92        9.98      2.69 o
 -11   2   1        9.26        6.94      1.61 o
 -10   2   1        4.02        2.95      0.86 o
  -9   2   1        2.96        2.75      0.65 o
  -8   2   1        7.80        7.90      0.68 o
  -7   2   1       70.57       70.18      1.45 o
  -6   2   1       16.05       14.95      0.76 o
  -5   2   1      938.56     1016.16      7.95 o
  -4   2   1      288.81      313.18      5.18 o
  -3   2   1        1.71        2.22      0.38 o
  -2   2   1      129.85      118.76      2.38 o
  -1   2   1      450.85      493.60      6.78 o
   0   2   1        4.91        1.24      0.13 o
   1   2   1       94.35      100.39      1.56 o
   2   2   1        2.49        4.84      0.43 o
   3   2   1      435.83      468.35      4.44 o
   4   2   1      785.82      814.06      8.05 o
   5   2   1      686.46      755.13      6.15 o
   6   2   1       30.14       29.39      0.89 o
   7   2   1        1.81        2.14      0.50 o
   8   2   1        2.15        2.33      0.57 o
   9   2   1        1.32        1.70      0.86 o
  10   2   1       29.92       25.55      2.02 o
  11   2   1        1.64        0.93      0.99 o
 -11   3   1       21.12       21.26      2.30 o
 -10   3   1        3.30        3.26      0.88 o
  -9   3   1      204.56      192.81      5.31 o
  -8   3   1       61.59       66.53      2.08 o
  -7   3   1      444.84      439.79      4.98 o
  -6   3   1      895.12      958.29     17.39 o
  -5   3   1       10.96       11.17      0.72 o
  -4   3   1     1097.90     1161.03      9.82 o
  -3   3   1     1101.20     1152.40      9.57 o
  -2   3   1      686.03      677.60      6.51 o
  -1   3   1      196.27      195.44      1.85 o
   0   3   1     2302.94     2347.08     15.23 o
   1   3   1      378.12      355.27      4.43 o
   2   3   1       10.68        4.85      0.62 o
   3   3   1       27.04       15.18      0.54 o
   4   3   1       55.86       66.41      1.35 o
   5   3   1      476.09      463.22      4.39 o
   6   3   1        1.19        1.47      0.54 o
   7   3   1      219.11      223.76      3.71 o
   8   3   1      254.48      263.05      4.32 o
   9   3   1        0.41        0.00      0.73 o
  10   3   1       34.23       30.87      2.27 o
  11   3   1        0.82        0.70      0.92 o
 -11   4   1        2.39        0.75      1.46 o
 -10   4   1        0.04        0.00      0.82 o
  -9   4   1        6.33        3.28      1.01 o
  -8   4   1       63.13       58.25      2.42 o
  -7   4   1        0.73        0.00      0.62 o
  -6   4   1        0.86        0.42      0.47 o
  -5   4   1        9.69        8.61      0.71 o
  -4   4   1      261.92      271.90      3.01 o
  -3   4   1      153.78      175.52      2.15 o
  -2   4   1        2.40        2.68      0.29 o
  -1   4   1      316.38      385.32      3.30 o
   0   4   1        0.24        0.16      0.21 o
   1   4   1      691.18      769.95      5.67 o
   2   4   1       60.05       58.63      0.93 o
   3   4   1       87.35       93.61      1.27 o
   4   4   1        8.24        8.62      0.56 o
   5   4   1       72.16       75.70      1.67 o
   6   4   1      290.45      269.24      4.23 o
   7   4   1        8.71        9.36      1.17 o
   8   4   1       21.67       18.33      1.39 o
   9   4   1        4.82        2.62      0.95 o
  10   4   1        0.23        0.00      0.65 o
 -10   5   1       10.41       10.10      1.32 o
  -9   5   1       40.82       41.61      2.29 o
  -8   5   1       27.46       29.65      1.79 o
  -7   5   1       53.32       49.78      1.92 o
  -6   5   1       28.90       31.37      1.48 o
  -5   5   1      132.84      122.78      4.16 o
  -4   5   1      538.66      532.30      5.60 o
  -3   5   1        3.02        2.56      0.37 o
  -2   5   1      237.18      236.04      2.34 o
  -1   5   1      115.41      117.58      1.97 o
   0   5   1        0.04        0.00      0.24 o
   1   5   1      548.63      544.77      4.55 o
   2   5   1       10.28        9.09      0.72 o
   3   5   1      826.99      840.68      6.62 o
   4   5   1      104.69       99.50      1.78 o
   5   5   1      118.66      110.56      2.66 o
   6   5   1       81.01       84.61      2.32 o
   7   5   1       41.81       42.13      2.11 o
   8   5   1       12.21       14.07      1.34 o
   9   5   1       11.11       10.35      1.68 o
  10   5   1       14.42       17.19      1.59 o
  -9   6   1        5.16        4.65      1.05 o
  -8   6   1       14.55       14.25      1.40 o
  -7   6   1        2.99        2.04      0.79 o
  -6   6   1        0.08        0.14      0.46 o
  -5   6   1        0.22        0.00      0.40 o
  -4   6   1       32.68       32.22      1.33 o
  -3   6   1        1.56        0.54      0.45 o
  -2   6   1      275.81      272.57      4.49 o
  -1   6   1        3.39        2.94      0.66 o
   0   6   1        4.31        6.83      0.79 o
   1   6   1       16.97       15.13      0.95 o
   2   6   1        1.16        1.13      0.42 o
   3   6   1        3.75        7.49      0.72 o
   4   6   1        6.90        6.43      0.67 o
   5   6   1        6.90        5.13      0.83 o
   6   6   1        3.73        3.37      0.79 o
   7   6   1        2.92        2.07      0.78 o
   8   6   1       10.26        7.62      1.34 o
   9   6   1        2.51        1.61      0.92 o
  -8   7   1        5.51        4.13      1.21 o
  -7   7   1       20.94       20.02      2.21 o
  -6   7   1       52.10       65.04      3.17 o
  -5   7   1        1.83        0.58      1.00 o
  -4   7   1        1.53        2.50      0.81 o
  -3   7   1       11.06       10.49      1.21 o
  -2   7   1      156.94      150.39      3.18 o
  -1   7   1      111.24      118.45      2.75 o
   0   7   1      182.30      171.98      3.38 o
   1   7   1      236.90      228.44      3.95 o
   2   7   1        1.78        0.76      0.59 o
   3   7   1      159.47      150.97      3.16 o
   4   7   1       22.43       23.80      1.79 o
   5   7   1       62.35       56.38      2.23 o
   6   7   1       53.91       60.50      2.47 o
   7   7   1        2.13        1.87      0.83 o
   8   7   1       12.07       13.64      1.68 o
  -7   8   1        2.89        0.45      1.80 o
  -6   8   1       23.60       21.09      3.48 o
  -5   8   1        1.05        1.76      1.13 o
  -4   8   1        4.04        3.78      1.03 o
  -3   8   1        0.03        0.63      0.84 o
  -2   8   1       22.78       20.02      1.77 o
  -1   8   1       30.98       28.91      1.75 o
   0   8   1       14.81       16.82      1.38 o
   1   8   1        2.05        1.75      0.72 o
   2   8   1       28.15       31.14      2.74 o
   3   8   1        0.55        1.30      0.71 o
   4   8   1        8.15        7.97      2.36 o
   5   8   1        0.74        2.24      1.80 o
   6   8   1        0.93        2.58      1.80 o
  -4   9   1       75.36       77.32      3.12 o
  -3   9   1       12.18        9.36      1.42 o
  -2   9   1       20.27       20.86      1.89 o
  -1   9   1       26.03       30.88      1.96 o
   0   9   1        0.01        0.05      0.65 o
   1   9   1       20.47       21.86      1.66 o
   2   9   1        6.44        5.89      1.06 o
   3   9   1       24.89       24.46      3.81 o
   4   9   1        7.85        7.52      2.47 o
 -12   0   2       38.56       38.66      5.33 o
 -11   0   2        9.09        9.58      2.02 o
 -10   0   2      114.03      110.52      3.10 o
  -9   0   2        0.57        0.00      0.67 o
  -8   0   2      241.33      259.36      5.54 o
  -7   0   2      170.81      161.68      3.93 o
  -6   0   2      153.75      152.80      3.58 o
  -5   0   2      118.23      118.00      2.80 o
  -4   0   2      694.17      682.85      9.53 o
  -3   0   2      504.91      498.34     10.43 o
  -2   0   2     5768.15     5418.92     94.46 o
  -1   0   2      151.24      157.06      3.70 o
   0   0   2     2707.26     2422.03     42.29 o
   1   0   2      297.87      330.45      9.48 o
   2   0   2     2265.75     2068.33     26.10 o
   3   0   2      777.32      834.12     16.38 o
   4   0   2     1068.43     1156.55     22.16 o
   5   0   2      325.62      351.73      6.13 o
   6   0   2       29.91       24.16      1.17 o
   7   0   2      248.95      246.07      5.38 o
   8   0   2       10.24        8.95      2.08 o
   9   0   2       14.74       16.03      1.85 o
  10   0   2        0.00        0.50      1.03 o
  11   0   2        2.84        1.12      1.19 o
 -12   1   2        1.31        0.00      0.78 o
 -11   1   2        7.11        6.72      1.06 o
 -10   1   2        0.92        1.67      0.70 o
  -9   1   2        0.52        1.31      0.55 o
  -8   1   2        7.39        7.94      0.73 o
  -7   1   2       70.95       70.32      1.47 o
  -6   1   2       40.56       40.31      1.22 o
  -5   1   2      141.89      147.96      1.89 o
  -4   1   2      283.43      298.81      2.84 o
  -3   1   2      119.62      108.16      1.96 o
  -2   1   2     1557.14     1597.80     28.78 o
  -1   1   2      407.69      416.22      8.41 o
   0   1   2      998.24      974.82     12.36 o
   1   1   2      193.69      170.42      1.90 o
   2   1   2     2937.75     2985.56     39.53 o
   3   1   2      249.23      291.06      3.46 o
   4   1   2        4.81        7.78      0.58 o
   5   1   2       20.86       19.15      0.84 o
   6   1   2       32.66       43.11      1.21 o
   7   1   2       37.33       44.07      1.96 o
   8   1   2        1.13        0.74      0.55 o
   9   1   2        0.40        0.35      0.65 o
  10   1   2        0.10        0.00      0.68 o
  11   1   2       11.54       10.76      1.52 o
 -12   2   2        1.24        1.23      1.19 o
 -11   2   2       41.14       41.16      2.48 o
 -10   2   2       68.13       72.73      2.74 o
  -9   2   2       35.78       34.85      1.43 o
  -8   2   2      136.56      138.56      2.25 o
  -7   2   2        7.05        8.91      0.65 o
  -6   2   2      382.22      392.00      3.91 o
  -5   2   2      349.60      310.47      3.16 o
  -4   2   2     1388.59     1436.92     11.73 o
  -3   2   2      820.71      845.37      7.16 o
  -2   2   2        4.65        3.60      0.71 o
  -1   2   2      244.31      260.51      4.02 o
   0   2   2     1951.45     1895.50     19.32 o
   1   2   2     1085.41     1076.72     14.48 o
   2   2   2      122.83      121.43      2.30 o
   3   2   2      218.11      183.60      2.04 o
   4   2   2        0.15        2.20      0.57 o
   5   2   2        0.06        1.25      0.72 o
   6   2   2       54.41       51.77      1.32 o
   7   2   2       74.38       72.34      1.70 o
   8   2   2       43.61       45.49      1.67 o
   9   2   2      146.14      155.42      3.94 o
  10   2   2        1.27        0.17      0.74 o
  11   2   2       12.35       13.12      1.68 o
 -11   3   2        0.25        0.00      1.17 o
 -10   3   2        1.19        1.46      0.89 o
  -9   3   2        7.15        7.39      1.75 o
  -8   3   2       43.97       46.08      1.51 o
  -7   3   2       66.69       69.49      2.17 o
  -6   3   2        1.17        0.67      0.41 o
  -5   3   2       43.90       52.59      1.47 o
  -4   3   2        1.40        1.88      0.38 o
  -3   3   2        0.88        0.00      0.28 o
  -2   3   2       67.04       67.44      1.32 o
  -1   3   2       20.62       36.34      0.71 o
   0   3   2      179.32      166.74      1.57 o
   1   3   2      182.16      185.20      2.59 o
   2   3   2       40.26       40.36      1.23 o
   3   3   2      266.04      295.53      2.98 o
   4   3   2       54.07       50.45      1.42 o
   5   3   2       12.98       10.28      0.73 o
   6   3   2       36.82       38.66      1.49 o
   7   3   2       58.46       54.95      1.85 o
   8   3   2        3.59        3.02      0.77 o
   9   3   2       13.10       12.24      1.45 o
  10   3   2        1.64        2.11      1.01 o
  11   3   2        2.96        1.29      1.04 o
 -11   4   2        2.56        1.63      2.24 o
 -10   4   2        5.85        5.39      1.43 o
  -9   4   2       43.86       36.75      2.82 o
  -8   4   2      101.08       98.36      2.22 o
  -7   4   2       70.52       68.60      1.83 o
  -6   4   2      659.72      657.30      6.69 o
  -5   4   2      267.43      282.79      3.54 o
  -4   4   2       18.84       15.77      0.91 o
  -3   4   2      328.14      343.82      3.73 o
  -2   4   2        1.61        1.49      0.30 o
  -1   4   2      340.23      330.67      3.33 o
   0   4   2      150.42      164.21      1.94 o
   1   4   2        8.62        2.31      0.27 o
   2   4   2      422.43      416.11      3.62 o
   3   4   2        1.15        1.12      0.27 o
   4   4   2      289.58      305.14      3.25 o
   5   4   2        0.00        0.00      0.39 o
   6   4   2      232.77      223.25      3.84 o
   7   4   2       19.17       20.94      1.44 o
   8   4   2       17.43       22.89      3.82 o
   9   4   2        2.22        1.65      0.80 o
  10   4   2        5.15        5.07      1.27 o
 -10   5   2        5.02        4.98      1.24 o
  -9   5   2       37.79       40.90      2.52 o
  -8   5   2       21.20       22.08      1.83 o
  -7   5   2        4.72        4.45      0.92 o
  -6   5   2       53.00       50.00      2.30 o
  -5   5   2       16.62       16.04      0.89 o
  -4   5   2      432.14      417.09      4.63 o
  -3   5   2      102.89      108.04      2.67 o
  -2   5   2        0.03        0.00      0.25 o
  -1   5   2       84.54       93.94      1.41 o
   0   5   2        6.81        4.71      0.51 o
   1   5   2       63.07       64.82      1.65 o
   2   5   2       25.69       26.81      0.89 o
   3   5   2       62.71       70.76      1.36 o
   4   5   2      147.08      135.21      2.47 o
   5   5   2        6.36        5.55      0.81 o
   6   5   2        3.43        1.43      0.64 o
   7   5   2        8.12        8.28      1.03 o
   8   5   2        0.66        0.57      0.81 o
   9   5   2        7.75        7.31      1.15 o
  10   5   2        0.48        0.00      1.57 o
  -9   6   2        0.48        1.02      0.97 o
  -8   6   2       50.62       57.44      2.61 o
  -7   6   2       33.57       35.28      2.24 o
  -6   6   2        8.14        7.58      1.25 o
  -5   6   2        5.28        4.23      0.73 o
  -4   6   2       39.30       36.02      1.73 o
  -3   6   2       35.07       35.28      1.90 o
  -2   6   2       65.43       68.33      2.46 o
  -1   6   2      390.35      397.46      4.66 o
   0   6   2       40.89       41.71      1.36 o
   1   6   2      332.50      325.50      4.08 o
   2   6   2      217.33      214.24      2.91 o
   3   6   2       28.43       21.31      0.97 o
   4   6   2       98.34       93.20      2.54 o
   5   6   2        0.02        0.22      0.57 o
   6   6   2       16.90       18.44      1.40 o
   7   6   2        7.01        8.10      1.10 o
   8   6   2        8.44        7.41      1.13 o
   9   6   2       15.40       18.58      1.65 o
  -8   7   2       42.52       44.09      4.82 o
  -7   7   2        6.89        7.74      2.47 o
  -6   7   2       40.08       46.80      2.52 o
  -5   7   2       28.85       28.17      1.91 o
  -4   7   2        8.32        8.70      1.20 o
  -3   7   2       35.14       34.94      2.09 o
  -2   7   2       21.99       19.98      1.59 o
  -1   7   2       13.95       12.58      1.16 o
   0   7   2       75.12       78.59      2.46 o
   1   7   2       12.78       13.24      1.26 o
   2   7   2        0.35        0.03      0.65 o
   3   7   2        0.01        0.04      0.49 o
   4   7   2        1.04        0.76      0.73 o
   5   7   2        0.59        1.04      0.69 o
   6   7   2       10.67       10.55      1.28 o
   7   7   2        4.97        5.73      1.06 o
   8   7   2        0.72        0.20      0.83 o
  -7   8   2        0.00        0.00      1.57 o
  -6   8   2       47.64       53.96      5.27 o
  -5   8   2       32.56       35.05      2.32 o
  -4   8   2       24.00       30.04      2.16 o
  -3   8   2       96.36      111.72      3.43 o
  -2   8   2       12.54       13.43      1.53 o
  -1   8   2       15.01       15.77      1.34 o
   0   8   2        5.82        6.66      1.00 o
   1   8   2       46.12       41.23      2.48 o
   2   8   2        0.47        0.00      0.64 o
   3   8   2       35.30       30.80      2.74 o
   4   8   2       62.91       67.20      5.05 o
   5   8   2        1.15        1.46      1.80 o
   6   8   2       12.61       11.33      2.80 o
  -4   9   2       10.22       12.68      1.64 o
  -3   9   2        9.61       10.47      1.49 o
  -2   9   2        0.33        2.71      1.08 o
  -1   9   2        0.41        1.60      0.99 o
   0   9   2        4.31        5.03      1.02 o
   1   9   2       17.70       19.89      1.65 o
   2   9   2       29.71       31.90      2.42 o
   3   9   2        3.23        4.80      1.47 o
   4   9   2        2.82        3.81      2.02 o
 -12   1   3       18.14       18.37      1.62 o
 -11   1   3        0.02        0.00      0.59 o
 -10   1   3       29.82       28.94      1.36 o
  -9   1   3       65.01       66.65      1.65 o
  -8   1   3        2.44        2.11      0.64 o
  -7   1   3      171.19      161.31      2.93 o
  -6   1   3        3.05        2.96      0.42 o
  -5   1   3      405.06      383.58      3.67 o
  -4   1   3      145.46      138.63      2.05 o
  -3   1   3      137.12      150.84      1.88 o
  -2   1   3     1147.26     1042.78     13.84 o
  -1   1   3       25.80       11.74      3.03 o
   0   1   3     2145.03     2009.23     25.14 o
   1   1   3      945.78     1052.36     12.88 o
   2   1   3     1280.33     1252.33     10.30 o
   3   1   3      920.95      971.20      9.40 o
   4   1   3        1.01        1.46      0.30 o
   5   1   3      562.06      566.23      5.05 o
   6   1   3        2.61        4.21      0.49 o
   7   1   3      199.99      213.48      3.57 o
   8   1   3       26.33       26.97      1.54 o
   9   1   3       22.01       20.50      1.30 o
  10   1   3       37.26       35.02      1.75 o
  11   1   3        0.01        0.00      0.79 o
 -12   2   3        1.78        2.45      1.05 o
 -11   2   3       13.99       14.56      1.57 o
 -10   2   3       26.56       26.61      1.45 o
  -9   2   3        7.88        7.35      0.87 o
  -8   2   3       20.79       22.71      1.26 o
  -7   2   3       23.36       25.75      1.50 o
  -6   2   3       32.12       34.09      1.55 o
  -5   2   3        7.35        9.29      0.79 o
  -4   2   3       42.38       53.43      1.36 o
  -3   2   3      134.34      135.61      1.82 o
  -2   2   3     1009.31     1073.44     11.31 o
  -1   2   3     1302.54     1447.69     19.67 o
   0   2   3      808.08      835.61     10.94 o
   1   2   3      309.44      340.18      8.13 o
   2   2   3       71.11       87.11      1.26 o
   3   2   3      115.62      135.72      1.70 o
   4   2   3       98.60      102.49      1.52 o
   5   2   3       23.70       24.33      1.03 o
   6   2   3        9.43       10.87      0.72 o
   7   2   3       39.13       38.99      1.25 o
   8   2   3        7.04        6.35      0.92 o
   9   2   3        3.93        4.63      1.07 o
  10   2   3        0.56        1.50      1.52 o
  11   2   3        0.13        0.00      0.90 o
 -11   3   3        1.96        1.74      0.92 o
 -10   3   3        1.22        0.43      0.84 o
  -9   3   3        8.22        7.93      0.99 o
  -8   3   3      121.38      119.62      2.69 o
  -7   3   3      102.89      103.48      3.14 o
  -6   3   3        0.31        0.95      0.73 o
  -5   3   3       78.73       72.13      1.47 o
  -4   3   3       68.61       71.13      1.60 o
  -3   3   3      659.32      685.53      6.91 o
  -2   3   3     1358.91     1367.34     11.08 o
  -1   3   3        0.10        1.50      0.38 o
   0   3   3     2007.05     2081.17     20.94 o
   1   3   3     2036.19     2196.14     17.29 o
   2   3   3        4.65        9.23      0.41 o
   3   3   3       77.70       85.85      1.77 o
   4   3   3      102.85       98.81      2.52 o
   5   3   3      371.15      354.26      4.64 o
   6   3   3        1.79        2.01      0.57 o
   7   3   3      166.95      159.57      3.22 o
   8   3   3        6.02        6.88      1.10 o
   9   3   3        4.20        4.15      1.10 o
  10   3   3       15.11       15.63      1.69 o
  11   3   3        0.06        0.00      1.68 o
 -11   4   3        8.11        9.05      1.47 o
 -10   4   3        1.93        1.49      0.95 o
  -9   4   3        1.97        2.16      0.90 o
  -8   4   3        2.46        2.13      0.67 o
  -7   4   3        0.70        0.82      0.53 o
  -6   4   3      115.83      115.52      2.50 o
  -5   4   3        9.09        8.93      0.82 o
  -4   4   3        3.78        4.50      0.67 o
  -3   4   3       44.28       41.26      1.10 o
  -2   4   3        0.33        0.90      0.26 o
  -1   4   3      581.94      614.65      5.62 o
   0   4   3      127.76      127.19      1.67 o
   1   4   3       18.96       24.18      0.74 o
   2   4   3       46.46       42.56      0.93 o
   3   4   3      155.21      170.83      2.03 o
   4   4   3       53.25       48.15      1.38 o
   5   4   3       49.01       44.26      1.57 o
   6   4   3        7.35        4.23      0.75 o
   7   4   3        2.01        1.88      0.68 o
   8   4   3        3.77        2.41      0.75 o
   9   4   3        0.02        0.00      1.40 o
  10   4   3        0.75        0.87      0.96 o
 -10   5   3       21.31       20.54      1.92 o
  -9   5   3        9.79       13.28      1.73 o
  -8   5   3        0.13        0.00      0.73 o
  -7   5   3       25.76       25.45      1.78 o
  -6   5   3        0.12        0.00      0.46 o
  -5   5   3       77.49       74.53      1.98 o
  -4   5   3        0.10        0.00      0.33 o
  -3   5   3        4.47        3.17      0.44 o
  -2   5   3      151.53      147.71      2.76 o
  -1   5   3        7.90       10.70      0.85 o
   0   5   3      284.12      281.26      3.09 o
   1   5   3        1.83        1.42      0.37 o
   2   5   3      404.91      395.38      3.72 o
   3   5   3      378.76      373.08      3.99 o
   4   5   3       33.33       31.79      1.40 o
   5   5   3      160.31      157.65      3.70 o
   6   5   3       13.98       16.49      1.83 o
   7   5   3        6.74        7.23      1.01 o
   8   5   3       10.27       11.13      1.23 o
   9   5   3       16.62       18.45      1.56 o
  -9   6   3        2.31        2.04      0.91 o
  -8   6   3       11.48       12.74      1.57 o
  -7   6   3        2.86        2.22      0.65 o
  -6   6   3        0.67        1.44      0.57 o
  -5   6   3        2.26        1.90      0.71 o
  -4   6   3       14.40       11.56      1.14 o
  -3   6   3        8.93       10.66      1.16 o
  -2   6   3       64.87       56.72      2.33 o
  -1   6   3        2.68        2.72      0.64 o
   0   6   3       12.24       12.19      0.89 o
   1   6   3        0.03        0.33      0.46 o
   2   6   3        7.32        8.35      0.67 o
   3   6   3        0.07        0.00      0.46 o
   4   6   3        9.11        7.85      0.89 o
   5   6   3       33.46       30.92      1.74 o
   6   6   3        0.01        0.00      0.64 o
   7   6   3        4.30        5.40      1.15 o
   8   6   3        1.64        2.28      0.92 o
  -8   7   3        6.65        8.00      1.77 o
  -7   7   3       11.30       16.52      1.66 o
  -6   7   3        0.17        0.87      0.79 o
  -5   7   3       18.45       21.16      1.76 o
  -4   7   3       77.63       79.70      3.37 o
  -3   7   3       14.41       13.50      1.40 o
  -2   7   3       10.46       11.05      1.29 o
  -1   7   3       13.40       10.41      1.24 o
   0   7   3        4.07        4.14      0.77 o
   1   7   3        4.04        5.31      0.76 o
   2   7   3       23.51       26.91      1.38 o
   3   7   3       16.98       19.66      1.43 o
   4   7   3        9.58       12.83      1.27 o
   5   7   3       45.05       46.66      2.16 o
   6   7   3        1.57        1.54      0.92 o
   7   7   3       45.56       49.77      2.49 o
  -7   8   3       19.26       19.30      3.48 o
  -6   8   3        9.53       10.53      1.51 o
  -5   8   3        5.10        4.62      1.11 o
  -4   8   3        0.43        1.29      0.87 o
  -3   8   3        0.00        1.25      0.88 o
  -2   8   3        8.31        8.40      1.31 o
  -1   8   3        2.54        2.96      1.10 o
   0   8   3       10.20       10.06      1.14 o
   1   8   3        1.00        0.56      0.71 o
   2   8   3       10.76       11.31      1.77 o
   3   8   3        3.69        3.80      1.26 o
   4   8   3        5.40        5.57      2.41 o
   5   8   3        6.64        5.16      2.13 o
   6   8   3        1.06        0.77      1.02 o
  -4   9   3        0.01        0.95      0.97 o
  -3   9   3       19.14       22.59      3.08 o
  -2   9   3        7.47        4.56      1.20 o
  -1   9   3        1.20        0.73      0.93 o
   0   9   3       14.18       15.98      1.77 o
   1   9   3        3.33        6.76      1.11 o
   2   9   3        1.69        3.01      1.39 o
   3   9   3        4.42        2.62      1.45 o
 -12   0   4        2.08        2.52      1.27 o
 -11   0   4       33.72       31.83      2.69 o
 -10   0   4       20.22       18.98      1.61 o
  -9   0   4      151.11      138.33      3.41 o
  -8   0   4      130.07      138.45      3.23 o
  -7   0   4        0.44        0.21      0.50 o
  -6   0   4      909.57      952.90     11.05 o
  -5   0   4     1529.72     1587.35     16.77 o
  -4   0   4     1084.38      980.40     16.61 o
  -3   0   4        9.92       14.89      1.12 o
  -2   0   4     5154.73     4838.57     84.70 o
  -1   0   4        5.15        2.24      0.56 o
   0   0   4     2999.88     2905.45     51.27 o
   1   0   4     1553.51     1544.12     19.95 o
   2   0   4     2795.31     2879.95     29.03 o
   3   0   4      130.20      155.41      2.65 o
   4   0   4        8.71        8.44      0.95 o
   5   0   4      858.74      822.26      9.94 o
   6   0   4      264.64      283.18      4.75 o
   7   0   4        8.50        7.49      0.97 o
   8   0   4      237.59      229.74      4.64 o
   9   0   4      112.16      109.23      4.93 o
  10   0   4       67.37       68.98      2.83 o
  11   0   4        6.98        7.30      1.40 o
 -12   1   4        0.05        0.87      0.74 o
 -11   1   4        7.87        7.08      1.04 o
 -10   1   4        5.83        6.51      0.77 o
  -9   1   4       15.09       14.10      0.94 o
  -8   1   4       10.27       12.24      0.84 o
  -7   1   4       95.79       92.78      1.74 o
  -6   1   4        6.40        7.55      0.58 o
  -5   1   4      149.00      169.46      2.86 o
  -4   1   4      102.63      116.82      1.75 o
  -3   1   4     1543.33     1683.97     13.39 o
  -2   1   4      308.73      315.99      3.49 o
  -1   1   4      682.18      375.38      7.74 o
   0   1   4     1514.38     1575.80     20.18 o
   1   1   4     1881.55     1932.34     17.24 o
   2   1   4       47.47       47.68      0.96 o
   3   1   4        4.53        3.98      0.36 o
   4   1   4        7.22        6.00      0.51 o
   5   1   4      337.30      347.49      3.29 o
   6   1   4      147.74      150.40      2.50 o
   7   1   4       51.49       47.76      1.50 o
   8   1   4        0.33        0.41      0.55 o
   9   1   4        2.97        1.98      0.64 o
  10   1   4        2.97        3.54      0.78 o
  11   1   4        2.77        0.26      0.98 o
 -12   2   4        4.99        6.08      1.29 o
 -11   2   4        0.36        0.00      0.68 o
 -10   2   4       24.48       25.55      1.31 o
  -9   2   4        1.17        2.02      0.56 o
  -8   2   4       94.51       96.10      1.90 o
  -7   2   4      128.41      119.80      2.02 o
  -6   2   4      287.23      283.35      3.21 o
  -5   2   4      133.31      135.85      1.91 o
  -4   2   4     1082.74     1086.03      8.41 o
  -3   2   4     1235.80     1261.56      9.41 o
  -2   2   4      166.27      142.02      1.82 o
  -1   2   4      715.55      741.28      8.18 o
   0   2   4        0.61        0.06      0.29 o
   1   2   4      739.80      791.02      6.16 o
   2   2   4       69.46       76.94      1.27 o
   3   2   4     2716.73     2692.90     17.85 o
   4   2   4      441.36      441.61      3.79 o
   5   2   4       30.86       27.81      0.95 o
   6   2   4      166.58      176.28      2.46 o
   7   2   4        1.16        0.49      0.49 o
   8   2   4      107.38      111.60      3.32 o
   9   2   4        0.02        0.32      1.75 o
  10   2   4       65.39       66.18      2.90 o
  11   2   4       19.64       18.53      1.92 o
 -11   3   4        0.00        0.00      0.86 o
 -10   3   4        1.43        0.50      0.62 o
  -9   3   4       28.86       27.50      1.45 o
  -8   3   4        1.50        1.26      0.56 o
  -7   3   4       87.79       91.36      2.01 o
  -6   3   4       35.86       35.22      1.12 o
  -5   3   4       37.06       41.15      1.07 o
  -4   3   4      720.17      726.99      6.09 o
  -3   3   4        5.62        6.42      0.45 o
  -2   3   4      128.42      142.90      1.93 o
  -1   3   4       34.15       46.65      0.93 o
   0   3   4      259.87      259.77      3.19 o
   1   3   4        1.40        2.35      0.37 o
   2   3   4       38.71       56.68      1.30 o
   3   3   4      140.85      139.45      1.62 o
   4   3   4      147.18      149.72      2.91 o
   5   3   4        1.19        0.98      0.50 o
   6   3   4       28.69       23.86      1.37 o
   7   3   4       61.20       61.38      2.51 o
   8   3   4       12.49       10.92      1.33 o
   9   3   4        0.05        0.00      0.80 o
  10   3   4        4.11        4.76      1.27 o
 -11   4   4        4.39        4.55      1.20 o
 -10   4   4        0.27        0.00      0.68 o
  -9   4   4        7.71        7.17      0.90 o
  -8   4   4        6.55        8.63      0.89 o
  -7   4   4       36.73       39.22      1.46 o
  -6   4   4        0.74        0.91      0.48 o
  -5   4   4       48.77       57.18      2.26 o
  -4   4   4      353.86      346.93      4.51 o
  -3   4   4      110.57      117.07      1.69 o
  -2   4   4     1254.28     1276.60      9.66 o
  -1   4   4     1240.46     1274.35      8.82 o
   0   4   4       21.53       18.13      0.83 o
   1   4   4      552.67      580.20      4.72 o
   2   4   4       47.70       53.50      1.05 o
   3   4   4      510.67      494.53      5.31 o
   4   4   4      183.53      187.77      2.90 o
   5   4   4      278.82      256.03      4.65 o
   6   4   4      141.59      142.59      4.32 o
   7   4   4       10.50       10.40      1.10 o
   8   4   4       78.43       77.69      2.92 o
   9   4   4       13.01       11.00      1.56 o
  10   4   4       13.11       12.52      1.67 o
 -10   5   4        0.13        0.33      0.90 o
  -9   5   4       10.05        8.14      1.38 o
  -8   5   4        1.65        1.69      0.70 o
  -7   5   4        0.43        1.24      0.54 o
  -6   5   4        5.50        4.01      0.64 o
  -5   5   4       70.50       70.49      1.96 o
  -4   5   4      142.51      138.86      2.37 o
  -3   5   4       15.25       17.81      0.95 o
  -2   5   4       56.95       53.71      1.53 o
  -1   5   4       28.79       28.05      2.38 o
   0   5   4       44.64       47.79      1.30 o
   1   5   4       81.41       85.99      1.57 o
   2   5   4       11.60       12.17      0.70 o
   3   5   4        3.95        1.68      0.54 o
   4   5   4       24.43       19.81      1.15 o
   5   5   4        0.05        0.00      0.58 o
   6   5   4        5.07        2.63      0.75 o
   7   5   4        1.13        1.72      0.78 o
   8   5   4        2.80        2.21      0.82 o
   9   5   4        0.18        0.46      0.87 o
  -9   6   4        9.96        9.85      1.28 o
  -8   6   4       19.90       19.54      1.38 o
  -7   6   4       15.75       14.40      1.38 o
  -6   6   4      128.90      130.64      4.56 o
  -5   6   4       11.23        9.59      1.16 o
  -4   6   4        8.43        8.39      1.01 o
  -3   6   4       82.70       89.75      2.31 o
  -2   6   4       21.35       25.45      1.43 o
  -1   6   4      142.26      153.74      3.01 o
   0   6   4       22.24       26.80      2.22 o
   1   6   4      617.22      608.29      6.39 o
   2   6   4        2.21        2.75      0.58 o
   3   6   4      237.43      238.76      3.64 o
   4   6   4       54.15       51.54      1.68 o
   5   6   4       42.46       49.32      2.19 o
   6   6   4       88.77       97.96      2.80 o
   7   6   4       11.34        9.42      1.19 o
   8   6   4       22.72       26.72      1.89 o
  -8   7   4        2.47        1.37      0.98 o
  -7   7   4        6.15        5.40      1.25 o
  -6   7   4        6.32        5.66      2.47 o
  -5   7   4        0.82        0.00      0.72 o
  -4   7   4       27.77       32.40      2.09 o
  -3   7   4        1.28        1.05      0.76 o
  -2   7   4       19.16       16.36      1.55 o
  -1   7   4       13.53       12.81      1.70 o
   0   7   4       42.22       46.46      1.93 o
   1   7   4        4.04        2.11      0.64 o
   2   7   4        0.43        0.32      0.71 o
   3   7   4        9.86        8.62      1.08 o
   4   7   4        2.82        2.18      0.71 o
   5   7   4        0.42        0.00      0.71 o
   6   7   4        1.06        1.81      0.84 o
   7   7   4        0.01        0.85      0.85 o
  -6   8   4        6.06        6.46      1.47 o
  -5   8   4        0.12        0.04      0.86 o
  -4   8   4       35.17       31.52      2.24 o
  -3   8   4       31.36       34.37      2.27 o
  -2   8   4       25.20       24.19      1.98 o
  -1   8   4       68.41       71.67      3.17 o
   0   8   4        4.58        4.84      1.06 o
   1   8   4       29.24       33.46      2.82 o
   2   8   4       24.94       25.30      2.57 o
   3   8   4       15.16       15.27      2.02 o
   4   8   4        6.81        8.04      1.21 o
   5   8   4       14.40       11.91      1.64 o
  -4   9   4        0.14        0.00      0.75 o
  -3   9   4        0.43        1.17      0.94 o
  -2   9   4        1.27        2.08      1.05 o
  -1   9   4        2.59        1.55      1.00 o
   0   9   4        0.92        1.26      0.94 o
   1   9   4        0.68        0.00      1.03 o
   2   9   4        6.79        4.73      1.56 o
   3   9   4        2.82        2.65      1.50 o
 -12   1   5       21.74       24.67      1.45 o
 -11   1   5        0.68        1.19      0.61 o
 -10   1   5       93.90      100.86      2.18 o
  -9   1   5        0.03        1.00      0.50 o
  -8   1   5      333.75      330.98      3.91 o
  -7   1   5      134.35      148.99      2.29 o
  -6   1   5      493.84      506.01      4.84 o
  -5   1   5      658.60      693.89      5.96 o
  -4   1   5      387.63      409.96      3.83 o
  -3   1   5      893.87      986.52      8.61 o
  -2   1   5       11.55       13.96      0.58 o
  -1   1   5      338.88      330.16      3.65 o
   0   1   5     2061.50     2104.37     18.46 o
   1   1   5       72.68       55.14      1.13 o
   2   1   5     1132.97     1116.40      8.63 o
   3   1   5      167.35      161.98      2.04 o
   4   1   5      762.15      785.95      7.35 o
   5   1   5      255.38      269.42      3.46 o
   6   1   5      262.09      265.82      3.30 o
   7   1   5      245.83      242.66      3.29 o
   8   1   5      116.55      121.75      2.36 o
   9   1   5       56.50       63.68      1.83 o
  10   1   5       42.95       38.95      2.56 o
 -12   2   5        0.43        1.41      1.03 o
 -11   2   5        4.98        5.28      0.92 o
 -10   2   5        2.74        2.43      0.63 o
  -9   2   5       26.89       30.43      1.36 o
  -8   2   5        1.20        0.08      0.42 o
  -7   2   5        8.96       10.28      0.74 o
  -6   2   5      194.71      179.79      2.46 o
  -5   2   5       17.55       17.78      0.80 o
  -4   2   5       27.40       32.31      1.15 o
  -3   2   5       12.16       17.82      0.70 o
  -2   2   5      171.54      212.75      2.25 o
  -1   2   5      595.40      679.82      7.14 o
   0   2   5       47.71       57.54      1.14 o
   1   2   5        2.02        1.01      0.24 o
   2   2   5      258.81      303.36      2.51 o
   3   2   5        1.33        0.80      0.23 o
   4   2   5      160.02      174.71      1.88 o
   5   2   5        4.55        5.02      0.55 o
   6   2   5        0.43        0.43      0.41 o
   7   2   5       58.23       61.43      4.19 o
   8   2   5       41.82       41.07      2.39 o
   9   2   5        1.04        1.20      1.02 o
  10   2   5        8.17        8.74      1.56 o
 -11   3   5        0.06        0.14      0.64 o
 -10   3   5       33.33       33.11      1.70 o
  -9   3   5       11.50       11.33      1.04 o
  -8   3   5       32.34       35.50      1.57 o
  -7   3   5      175.63      179.04      2.64 o
  -6   3   5      118.76      120.96      1.99 o
  -5   3   5      407.23      402.37      4.06 o
  -4   3   5      168.83      157.34      2.10 o
  -3   3   5      639.51      622.98      5.32 o
  -2   3   5       13.68       11.49      0.56 o
  -1   3   5     1162.25     1228.54      9.17 o
   0   3   5      295.04      299.90      3.32 o
   1   3   5     1000.30     1074.86      9.32 o
   2   3   5     1051.52     1060.28      9.30 o
   3   3   5        7.53        8.85      0.58 o
   4   3   5      322.50      330.40      3.98 o
   5   3   5       13.46       16.17      1.12 o
   6   3   5      365.54      364.32      5.44 o
   7   3   5       48.48       43.53      2.43 o
   8   3   5       96.95       87.66      3.63 o
   9   3   5      102.98       97.20      3.44 o
  10   3   5        0.31        0.57      0.97 o
 -11   4   5        2.50        1.32      0.90 o
 -10   4   5        2.05        1.70      0.75 o
  -9   4   5        3.69        5.01      0.82 o
  -8   4   5        2.15        2.05      0.65 o
  -7   4   5       27.73       29.86      1.43 o
  -6   4   5        4.84        3.79      0.70 o
  -5   4   5      120.28      120.71      2.24 o
  -4   4   5       22.12       21.90      1.19 o
  -3   4   5       10.03        8.67      0.83 o
  -2   4   5       45.94       45.56      1.32 o
  -1   4   5       24.91       23.96      0.88 o
   0   4   5      152.90      174.79      2.45 o
   1   4   5      362.46      395.80      4.26 o
   2   4   5       93.90       92.82      1.86 o
   3   4   5       17.91       17.20      1.00 o
   4   4   5      104.21       89.75      2.31 o
   5   4   5       64.47       54.31      1.83 o
   6   4   5       36.30       29.58      1.98 o
   7   4   5       28.04       24.81      3.63 o
   8   4   5        0.25        0.44      0.88 o
   9   4   5        0.26        2.00      1.00 o
 -10   5   5       26.52       24.56      2.78 o
  -9   5   5       23.56       24.66      1.69 o
  -8   5   5       23.63       25.01      1.44 o
  -7   5   5       12.81       14.91      1.26 o
  -6   5   5       10.38       11.16      0.92 o
  -5   5   5      214.48      225.05      3.36 o
  -4   5   5        9.65       10.31      0.95 o
  -3   5   5      868.58      857.07      9.01 o
  -2   5   5      169.93      166.77      3.41 o
  -1   5   5      407.11      385.08      4.36 o
   0   5   5      100.03      108.67      2.03 o
   1   5   5      662.66      661.87      6.52 o
   2   5   5      357.00      373.12      4.57 o
   3   5   5      341.33      330.25      4.30 o
   4   5   5      380.96      367.06      4.72 o
   5   5   5       17.67       16.85      1.28 o
   6   5   5       73.99       72.19      4.13 o
   7   5   5       15.56       14.17      1.31 o
   8   5   5       16.04       15.91      2.00 o
   9   5   5        2.66        1.53      1.04 o
  -9   6   5        1.02        1.77      0.88 o
  -8   6   5       20.34       18.63      1.73 o
  -7   6   5       37.03       40.21      2.33 o
  -6   6   5        2.38        3.69      0.95 o
  -5   6   5       19.25       17.58      1.26 o
  -4   6   5        9.89        8.02      1.08 o
  -3   6   5        7.26        9.14      1.11 o
  -2   6   5       35.31       35.53      1.72 o
  -1   6   5        0.40        0.84      0.59 o
   0   6   5       13.90       12.60      1.12 o
   1   6   5       33.06       26.47      3.25 o
   2   6   5       36.80       30.89      1.65 o
   3   6   5       53.90       54.94      1.73 o
   4   6   5        0.01        0.00      0.52 o
   5   6   5       11.10        8.68      1.08 o
   6   6   5        0.36        0.24      0.66 o
   7   6   5        0.28        0.00      0.74 o
   8   6   5        0.09        0.91      0.97 o
  -8   7   5       15.99       16.50      1.72 o
  -7   7   5       46.53       43.47      3.16 o
  -6   7   5       15.96       15.35      3.31 o
  -5   7   5      162.02      155.13      7.85 o
  -4   7   5        0.09        2.07      0.86 o
  -3   7   5      102.67      111.43      3.86 o
  -2   7   5        0.66        0.71      0.73 o
  -1   7   5      367.12      362.84      5.45 o
   0   7   5      168.57      179.13      4.87 o
   1   7   5       28.15       21.52      1.90 o
   2   7   5      123.78      123.62      3.52 o
   3   7   5        0.66        0.00      0.77 o
   4   7   5       99.20      111.16      2.75 o
   5   7   5       12.31       10.12      1.44 o
   6   7   5       36.43       35.10      2.08 o
   7   7   5        0.03        0.00      0.75 o
  -6   8   5        2.88        0.62      0.99 o
  -5   8   5        9.72        8.35      1.42 o
  -4   8   5        3.21        1.30      1.10 o
  -3   8   5        0.81        0.39      1.15 o
  -2   8   5        0.54        0.76      0.86 o
  -1   8   5        0.00        0.00      0.71 o
   0   8   5        0.25        0.33      0.80 o
   1   8   5        7.45        9.21      1.69 o
   2   8   5        6.03        5.00      1.40 o
   3   8   5        9.63       11.28      1.53 o
   4   8   5        1.27        1.74      1.10 o
   5   8   5        0.23        0.00      0.86 o
  -3   9   5       56.85       55.46      3.08 o
  -2   9   5       16.63       17.42      2.78 o
  -1   9   5       27.63       30.78      2.89 o
   0   9   5       17.17       19.08      2.34 o
   1   9   5       17.87       19.95      2.46 o
   2   9   5       16.84       18.43      2.40 o
 -12   0   6       17.29       20.70      1.92 o
 -11   0   6        0.25        0.00      0.79 o
 -10   0   6       65.70       61.35      2.57 o
  -9   0   6       41.52       41.58      2.63 o
  -8   0   6      119.80      134.36      3.27 o
  -7   0   6      929.50      972.93     11.81 o
  -6   0   6        5.49        8.13      1.20 o
  -5   0   6      220.11      243.94      4.01 o
  -4   0   6       62.67       96.43      2.34 o
  -3   0   6        2.49        2.67      0.47 o
  -2   0   6      910.51      851.96      9.44 o
  -1   0   6        1.09        0.45      0.40 o
   0   0   6     2061.44     2185.52     37.98 o
   1   0   6      818.40      863.74     12.06 o
   2   0   6     2287.26     2456.60     25.43 o
   3   0   6     2030.70     2125.95     22.45 o
   4   0   6      476.76      483.03      6.62 o
   5   0   6      809.45      816.99     10.27 o
   6   0   6        3.37        3.41      0.75 o
   7   0   6      106.61      105.65      3.02 o
   8   0   6       19.19       16.18      1.55 o
   9   0   6       35.80       37.56      2.37 o
  10   0   6        5.61        4.97      1.21 o
 -12   1   6        0.24        0.00      0.66 o
 -11   1   6       20.86       20.97      1.29 o
 -10   1   6        4.31        6.98      1.06 o
  -9   1   6       13.18       13.56      0.97 o
  -8   1   6       13.86       13.10      0.89 o
  -7   1   6        5.04        6.85      0.66 o
  -6   1   6        3.64        3.39      0.47 o
  -5   1   6      328.47      349.92      3.63 o
  -4   1   6       24.21       24.32      0.84 o
  -3   1   6       24.28       23.38      0.75 o
  -2   1   6      343.02      381.62      3.49 o
  -1   1   6      290.11      320.14      5.52 o
   0   1   6      930.17     1012.44      8.48 o
   1   1   6      131.15      167.97      2.45 o
   2   1   6      497.60      534.27      4.91 o
   3   1   6      109.32      119.47      2.21 o
   4   1   6       66.23       69.72      2.58 o
   5   1   6      150.14      165.96      2.66 o
   6   1   6        0.05        0.26      0.42 o
   7   1   6        0.02        0.00      0.45 o
   8   1   6       29.82       32.71      1.47 o
   9   1   6        4.04        2.64      0.86 o
  10   1   6        1.15        1.39      1.05 o
 -11   2   6       20.76       18.94      1.37 o
 -10   2   6       44.26       41.12      1.71 o
  -9   2   6      153.13      162.03      3.12 o
  -8   2   6       12.20       12.19      0.86 o
  -7   2   6       44.96       44.22      1.83 o
  -6   2   6       29.52       37.83      1.11 o
  -5   2   6      382.74      399.80      4.93 o
  -4   2   6      445.77      438.96      4.18 o
  -3   2   6      666.47      704.97      6.43 o
  -2   2   6     2599.29     2550.18     18.09 o
  -1   2   6        5.48        6.91      0.44 o
   0   2   6     1860.48     1854.82     14.74 o
   1   2   6       22.99       26.97      0.77 o
   2   2   6      177.28      169.47      1.89 o
   3   2   6      165.22      154.70      1.71 o
   4   2   6       75.97       85.53      1.29 o
   5   2   6      663.67      647.93      6.64 o
   6   2   6      152.69      146.68      2.98 o
   7   2   6      308.97      299.55      7.45 o
   8   2   6       11.47       10.95      1.40 o
   9   2   6       37.20       39.36      2.54 o
  10   2   6        2.81        3.78      1.22 o
 -11   3   6        3.12        3.06      0.83 o
 -10   3   6        2.86        3.22      0.77 o
  -9   3   6       67.72       66.44      1.99 o
  -8   3   6       21.63       19.78      1.25 o
  -7   3   6      106.20      101.26      2.75 o
  -6   3   6        7.93       10.11      0.73 o
  -5   3   6       73.70       74.62      1.49 o
  -4   3   6      216.05      233.37      3.03 o
  -3   3   6       60.50       67.63      1.27 o
  -2   3   6        5.03        8.95      0.63 o
  -1   3   6      157.90      170.23      2.00 o
   0   3   6       11.38       10.41      0.56 o
   1   3   6        0.37        0.28      0.32 o
   2   3   6       93.56       89.02      1.53 o
   3   3   6       28.74       31.73      1.09 o
   4   3   6      103.50      104.10      2.99 o
   5   3   6        0.12        0.13      0.48 o
   6   3   6       54.70       55.43      2.33 o
   7   3   6        1.35        1.86      0.83 o
   8   3   6        6.85        7.79      1.31 o
   9   3   6        3.08        3.02      1.14 o
  10   3   6        4.65        7.26      1.80 o
 -11   4   6       16.40       21.65      1.76 o
 -10   4   6        0.86        0.30      0.62 o
  -9   4   6       32.25       36.59      1.97 o
  -8   4   6        1.29        0.00      0.57 o
  -7   4   6      414.37      420.84      5.22 o
  -6   4   6       51.94       57.38      1.64 o
  -5   4   6      655.70      644.50      7.42 o
  -4   4   6      343.14      330.75      4.90 o
  -3   4   6       29.45       31.22      1.13 o
  -2   4   6       80.68       77.90      1.86 o
  -1   4   6      180.65      179.34      2.66 o
   0   4   6      860.84      857.79      7.02 o
   1   4   6       22.10       19.11      1.12 o
   2   4   6      989.78     1014.34     10.11 o
   3   4   6       28.41       32.71      1.34 o
   4   4   6      359.09      358.30      5.23 o
   5   4   6       13.00        9.88      1.00 o
   6   4   6       26.59       19.56      1.68 o
   7   4   6       40.68       39.08      2.45 o
   8   4   6        2.18        5.78      1.23 o
   9   4   6       14.60       17.37      3.20 o
 -10   5   6        5.27        6.29      1.11 o
  -9   5   6       14.50       18.78      1.70 o
  -8   5   6        0.02        1.02      0.60 o
  -7   5   6        0.94        1.32      0.60 o
  -6   5   6       17.62       16.72      1.11 o
  -5   5   6      123.84      113.96      2.62 o
  -4   5   6       42.34       46.01      1.66 o
  -3   5   6       55.22       56.34      2.83 o
  -2   5   6        5.27        5.86      0.87 o
  -1   5   6        3.63        2.11      0.48 o
   0   5   6      261.74      274.60      3.57 o
   1   5   6        3.79        4.60      0.70 o
   2   5   6       50.24       48.71      1.67 o
   3   5   6      101.99       98.57      2.17 o
   4   5   6        0.00        0.08      0.48 o
   5   5   6        0.82        0.43      0.54 o
   6   5   6        9.28        7.03      1.01 o
   7   5   6        4.83        5.86      1.18 o
   8   5   6        0.80        0.00      0.87 o
  -9   6   6       45.95       46.55      2.67 o
  -8   6   6        0.11        0.00      1.02 o
  -7   6   6       91.42       92.41      3.06 o
  -6   6   6       44.88       45.37      1.96 o
  -5   6   6       66.55       66.02      2.09 o
  -4   6   6       66.12       67.94      2.44 o
  -3   6   6      417.20      392.33     11.16 o
  -2   6   6      493.76      501.30      6.50 o
  -1   6   6      172.37      160.59      3.21 o
   0   6   6      316.23      336.40      4.96 o
   1   6   6       23.65       19.15      1.30 o
   2   6   6       83.05       76.47      3.83 o
   3   6   6       15.63       15.81      1.21 o
   4   6   6       31.81       28.03      1.50 o
   5   6   6       39.05       37.10      1.78 o
   6   6   6        2.29        2.21      0.82 o
   7   6   6       11.33       13.35      1.94 o
  -8   7   6        6.38        7.70      1.42 o
  -7   7   6       12.53       12.65      1.83 o
  -6   7   6        1.34        2.49      1.16 o
  -5   7   6        0.01        4.44      3.65 o
  -4   7   6        8.60        8.50      1.92 o
  -3   7   6       33.21       33.24      1.85 o
  -2   7   6        2.93        2.74      0.78 o
  -1   7   6        0.01        0.00      0.60 o
   0   7   6       44.41       44.88      2.39 o
   1   7   6        1.25        2.31      0.88 o
   2   7   6        6.29        7.48      1.94 o
   3   7   6        1.00        0.00      0.71 o
   4   7   6        0.21        0.66      0.66 o
   5   7   6        0.99        0.00      0.65 o
   6   7   6        7.00        6.24      1.14 o
  -6   8   6        0.38        0.15      0.92 o
  -5   8   6      108.48      112.67      3.67 o
  -4   8   6       23.28       24.39      2.01 o
  -3   8   6       65.32       68.97      2.98 o
  -2   8   6       46.83       48.29      2.92 o
  -1   8   6        0.05        0.01      0.75 o
   0   8   6       48.23       42.14      4.99 o
   1   8   6        0.45        1.90      0.92 o
   2   8   6       95.18      100.87      3.54 o
   3   8   6        8.68        7.56      1.40 o
   4   8   6        7.65        7.93      1.49 o
  -2   9   6        5.23        3.87      1.09 o
  -1   9   6        0.13        0.00      1.03 o
   0   9   6        1.64        0.00      1.15 o
   1   9   6        2.04        0.90      1.27 o
 -11   1   7       37.29       36.73      1.66 o
 -10   1   7        0.11        1.09      0.58 o
  -9   1   7       79.76       81.93      1.93 o
  -8   1   7       12.36       11.71      0.87 o
  -7   1   7       23.21       23.79      1.14 o
  -6   1   7       72.17       62.65      1.42 o
  -5   1   7       16.13       22.24      0.95 o
  -4   1   7      896.63      815.84      6.83 o
  -3   1   7      247.42      218.89      2.69 o
  -2   1   7      743.35      736.32      6.04 o
  -1   1   7      223.54      217.99      2.87 o
   0   1   7      892.74      979.81      8.41 o
   1   1   7      715.13      728.34      6.54 o
   2   1   7       94.10      120.71      1.96 o
   3   1   7     1564.98     1565.92     12.19 o
   4   1   7       82.76       83.79      1.73 o
   5   1   7      262.40      268.50      3.69 o
   6   1   7        7.13        7.60      0.72 o
   7   1   7        7.30        6.58      0.75 o
   8   1   7        6.74        7.08      1.05 o
   9   1   7        1.72        1.86      0.88 o
  10   1   7        0.31        0.80      1.01 o
 -11   2   7        3.75        2.59      0.74 o
 -10   2   7        1.57        1.55      0.65 o
  -9   2   7       44.77       44.99      2.22 o
  -8   2   7        6.13        6.50      0.72 o
  -7   2   7        0.50        0.00      0.39 o
  -6   2   7        5.28        5.71      0.59 o
  -5   2   7        7.66        7.05      0.58 o
  -4   2   7        5.10        4.24      0.47 o
  -3   2   7      115.93      128.51      2.04 o
  -2   2   7       67.30       73.68      1.28 o
  -1   2   7       62.31       45.40      0.96 o
   0   2   7      735.29      782.93      6.99 o
   1   2   7       72.99       85.96      1.51 o
   2   2   7      235.35      230.17      2.41 o
   3   2   7       35.68       42.19      1.20 o
   4   2   7        6.20        6.17      0.77 o
   5   2   7       25.39       29.05      1.80 o
   6   2   7       67.00       69.01      2.10 o
   7   2   7        1.36        0.00      0.76 o
   8   2   7       21.19       23.23      1.94 o
   9   2   7        0.23        0.00      1.13 o
  10   2   7        1.41        0.77      1.03 o
 -11   3   7       12.12       11.52      1.17 o
 -10   3   7        1.72        2.27      0.73 o
  -9   3   7       65.14       69.19      2.05 o
  -8   3   7       37.62       40.82      1.49 o
  -7   3   7      217.47      209.69      3.01 o
  -6   3   7      377.62      357.48      4.02 o
  -5   3   7        2.81        3.49      0.49 o
  -4   3   7      382.07      369.90      4.23 o
  -3   3   7        2.54        3.23      0.42 o
  -2   3   7     1227.73     1244.84      9.63 o
  -1   3   7      391.92      376.67      3.59 o
   0   3   7       26.60       25.74      1.39 o
   1   3   7      546.52      507.14      5.12 o
   2   3   7       18.93       19.87      0.88 o
   3   3   7       63.29       46.22      1.32 o
   4   3   7      170.13      166.93      3.35 o
   5   3   7      104.05       87.00      2.82 o
   6   3   7        1.89        4.22      0.99 o
   7   3   7       14.12       11.32      1.66 o
   8   3   7       22.77       27.64      2.15 o
   9   3   7        0.45        2.74      1.07 o
 -10   4   7        0.06        0.05      0.67 o
  -9   4   7        0.20        0.00      0.57 o
  -8   4   7        1.73        1.90      0.63 o
  -7   4   7        6.52        5.09      0.77 o
  -6   4   7        4.23        6.67      0.80 o
  -5   4   7       19.69       13.06      0.88 o
  -4   4   7        2.46        0.94      0.46 o
  -3   4   7        1.83        3.51      0.54 o
  -2   4   7        7.90        7.95      0.81 o
  -1   4   7       51.08       53.64      1.32 o
   0   4   7        2.77        6.16      0.71 o
   1   4   7      178.46      172.56      3.02 o
   2   4   7      256.76      240.78      3.75 o
   3   4   7       45.15       36.40      1.39 o
   4   4   7        9.40        7.51      0.77 o
   5   4   7        2.13        3.01      0.64 o
   6   4   7       14.73       13.86      1.51 o
   7   4   7        0.21        0.02      0.76 o
   8   4   7        0.07        0.00      0.87 o
   9   4   7       10.06       10.66      2.80 o
 -10   5   7        0.68        2.48      0.83 o
  -9   5   7       63.16       67.85      2.16 o
  -8   5   7       54.95       59.10      3.75 o
  -7   5   7       20.93       22.94      1.80 o
  -6   5   7      172.10      173.60      3.45 o
  -5   5   7       36.01       29.39      1.58 o
  -4   5   7      316.91      314.24      4.64 o
  -3   5   7        0.72        2.43      0.62 o
  -2   5   7      240.62      215.40      3.85 o
  -1   5   7       17.15       17.55      1.02 o
   0   5   7      270.30      260.82      4.05 o
   1   5   7        1.81        2.87      0.67 o
   2   5   7       50.50       48.42      1.73 o
   3   5   7       46.23       41.24      1.60 o
   4   5   7       69.87       74.18      2.02 o
   5   5   7       26.13       24.89      1.44 o
   6   5   7       25.69       27.71      2.20 o
   7   5   7        0.64        0.46      0.86 o
   8   5   7       10.03       11.65      1.64 o
  -9   6   7        5.82        6.63      2.38 o
  -8   6   7        1.74        1.49      0.97 o
  -7   6   7        5.48        6.56      1.21 o
  -6   6   7        8.03        8.50      1.16 o
  -5   6   7       10.58       10.56      1.11 o
  -4   6   7       19.12       22.35      1.75 o
  -3   6   7       10.29       10.60      1.25 o
  -2   6   7        4.72        4.60      0.84 o
  -1   6   7       58.30       52.89      2.62 o
   0   6   7        3.62        2.37      1.27 o
   1   6   7       47.16       44.31      1.88 o
   2   6   7       20.22       18.53      1.68 o
   3   6   7        4.54        3.53      0.84 o
   4   6   7        5.03        5.35      0.87 o
   5   6   7        1.40        1.49      0.80 o
   6   6   7        0.30        1.09      0.77 o
   7   6   7        1.36        3.18      1.12 o
  -7   7   7       42.88       36.93      3.00 o
  -6   7   7       19.15       18.85      2.18 o
  -5   7   7       49.24       45.41      3.17 o
  -4   7   7       69.95       66.29      2.31 o
  -3   7   7        0.54        0.00      0.59 o
  -2   7   7       36.46       36.91      1.94 o
  -1   7   7        4.42        6.61      1.35 o
   0   7   7       32.67       30.13      2.21 o
   1   7   7       94.75       97.43      3.25 o
   2   7   7       15.34       13.48      1.52 o
   3   7   7       55.24       57.19      3.03 o
   4   7   7        3.02        6.23      1.00 o
   5   7   7        0.21        0.06      0.65 o
   6   7   7       30.35       37.14      2.28 o
  -5   8   7        0.08        0.28      0.94 o
  -4   8   7       10.93       12.27      2.07 o
  -3   8   7        1.85        0.22      0.85 o
  -2   8   7        9.22        9.03      1.49 o
  -1   8   7        1.59        0.55      1.02 o
   0   8   7        0.33        0.96      0.90 o
   1   8   7        0.70        0.24      0.90 o
   2   8   7        6.55        7.74      1.37 o
   3   8   7       10.71       10.62      1.84 o
   4   8   7       24.32       24.54      2.20 o
 -11   0   8       15.85       16.01      1.69 o
 -10   0   8       40.52       39.97      2.37 o
  -9   0   8        7.53        8.54      1.18 o
  -8   0   8       62.28       67.61      4.27 o
  -7   0   8       50.69       51.63      3.21 o
  -6   0   8      118.76      101.70      8.13 o
  -5   0   8      329.03      325.78      5.11 o
  -4   0   8       22.75       20.02      1.27 o
  -3   0   8        0.16        0.00      0.34 o
  -2   0   8      173.83      235.09      3.76 o
  -1   0   8      254.46      254.23      3.83 o
   0   0   8      412.18      336.76      5.14 o
   1   0   8     1001.82     1036.83     14.59 o
   2   0   8      133.91      119.36      3.21 o
   3   0   8      133.91      145.51      3.09 o
   4   0   8       10.30       10.08      1.03 o
   5   0   8        2.58        1.24      0.62 o
   6   0   8      370.23      389.75      8.09 o
   7   0   8      349.90      369.37      6.47 o
   8   0   8        0.42        1.20      0.88 o
   9   0   8       24.65       20.89      3.31 o
 -11   1   8       12.83       13.59      1.12 o
 -10   1   8        0.01        0.00      0.51 o
  -9   1   8        0.59        0.18      0.50 o
  -8   1   8        8.01        8.73      0.80 o
  -7   1   8        3.15        3.51      0.55 o
  -6   1   8       10.01       11.48      0.79 o
  -5   1   8       13.81       14.20      0.81 o
  -4   1   8       52.81       57.10      1.27 o
  -3   1   8       22.48       16.99      0.92 o
  -2   1   8       58.15       69.91      1.37 o
  -1   1   8      200.90      211.47      2.62 o
   0   1   8       29.95       24.77      0.85 o
   1   1   8       37.24       45.31      1.12 o
   2   1   8       50.02       45.29      1.14 o
   3   1   8        2.89        1.71      0.40 o
   4   1   8      166.41      176.92      2.54 o
   5   1   8       66.96       68.84      1.78 o
   6   1   8        5.97        4.32      0.87 o
   7   1   8        5.83        7.15      1.02 o
   8   1   8       56.68       58.34      2.22 o
   9   1   8       25.88       23.44      2.07 o
 -11   2   8        6.99        5.83      0.86 o
 -10   2   8       15.19       14.84      1.11 o
  -9   2   8       20.86       19.26      1.17 o
  -8   2   8       64.31       58.72      1.61 o
  -7   2   8        8.93       10.52      0.96 o
  -6   2   8      210.17      199.38      2.98 o
  -5   2   8      138.48      135.72      2.15 o
  -4   2   8      140.99      146.70      2.15 o
  -3   2   8      396.48      383.59      4.49 o
  -2   2   8       15.36        9.16      0.58 o
  -1   2   8      186.84      173.66      2.42 o
   0   2   8       29.99       23.78      0.78 o
   1   2   8      177.57      155.45      2.24 o
   2   2   8      494.78      506.60      4.65 o
   3   2   8        7.49        6.12      0.76 o
   4   2   8      160.71      166.60      6.96 o
   5   2   8       52.76       52.90      1.86 o
   6   2   8        9.01        8.31      1.43 o
   7   2   8        2.02        4.40      1.06 o
   8   2   8       16.57       16.78      1.73 o
   9   2   8       17.26       14.25      1.70 o
 -11   3   8        0.12        0.00      0.68 o
 -10   3   8        5.98        6.13      0.94 o
  -9   3   8        1.02        1.69      0.67 o
  -8   3   8        6.41        6.28      0.89 o
  -7   3   8        0.93        0.50      0.47 o
  -6   3   8       22.46       18.23      0.99 o
  -5   3   8        0.12        0.39      0.39 o
  -4   3   8        6.10        4.53      0.52 o
  -3   3   8       11.83       10.54      0.69 o
  -2   3   8      148.69      145.81      2.03 o
  -1   3   8        8.20        8.68      0.66 o
   0   3   8       45.06       54.79      1.52 o
   1   3   8        6.99        7.85      0.66 o
   2   3   8       86.80       90.52      2.61 o
   3   3   8        4.87        3.87      0.58 o
   4   3   8       85.34       75.56      2.58 o
   5   3   8        8.50        4.81      0.99 o
   6   3   8       12.20       10.37      1.34 o
   7   3   8        8.85        8.83      1.31 o
   8   3   8        0.12        0.51      0.97 o
   9   3   8       15.24       15.86      2.55 o
 -10   4   8       12.86       11.91      1.18 o
  -9   4   8        0.46        0.00      0.56 o
  -8   4   8       74.06       71.41      2.82 o
  -7   4   8        6.79        9.33      0.91 o
  -6   4   8      106.28      105.63      2.51 o
  -5   4   8       23.10       27.33      1.18 o
  -4   4   8      307.32      284.09      4.57 o
  -3   4   8      452.50      447.01      4.99 o
  -2   4   8        0.45        1.50      0.46 o
  -1   4   8      267.27      244.25      3.23 o
   0   4   8      212.72      210.03      3.93 o
   1   4   8        6.85        7.17      0.81 o
   2   4   8        5.31        4.89      0.84 o
   3   4   8        1.44        3.27      0.74 o
   4   4   8       23.74       28.05      1.39 o
   5   4   8       40.51       47.45      4.33 o
   6   4   8       37.09       37.86      2.43 o
   7   4   8       35.03       29.45      2.76 o
   8   4   8        3.82        4.42      1.20 o
  -9   5   8        1.01        0.33      0.79 o
  -8   5   8        0.61        0.00      0.65 o
  -7   5   8       15.86       14.65      1.30 o
  -6   5   8        0.06        0.00      0.53 o
  -5   5   8        0.09        0.76      0.78 o
  -4   5   8        5.34        5.62      1.31 o
  -3   5   8        0.21        0.00      0.50 o
  -2   5   8      103.35       93.29      2.26 o
  -1   5   8      356.25      354.54      4.89 o
   0   5   8       66.35       62.16      1.92 o
   1   5   8       79.50       77.79      2.16 o
   2   5   8        1.24        0.10      0.54 o
   3   5   8        0.03        0.00      0.70 o
   4   5   8       36.89       32.83      1.73 o
   5   5   8        0.03        0.00      0.79 o
   6   5   8        4.83        4.26      1.17 o
   7   5   8        1.49        2.28      1.09 o
  -8   6   8       40.24       37.20      2.11 o
  -7   6   8        1.88        0.89      0.88 o
  -6   6   8       22.45       24.87      1.66 o
  -5   6   8       47.64       53.28      2.35 o
  -4   6   8        3.50        5.48      1.03 o
  -3   6   8        1.32        2.12      0.98 o
  -2   6   8       16.33       15.25      1.26 o
  -1   6   8       15.46       15.34      1.46 o
   0   6   8        3.58        1.80      0.73 o
   1   6   8       97.15       92.02      2.50 o
   2   6   8      155.63      163.50      3.46 o
   3   6   8        2.61        1.11      0.70 o
   4   6   8       63.88       68.40      2.10 o
   5   6   8        4.96        5.42      0.93 o
   6   6   8       18.04       20.59      3.82 o
  -7   7   8        0.34        0.00      0.89 o
  -6   7   8       29.99       29.21      3.98 o
  -5   7   8       31.39       25.08      2.02 o
  -4   7   8        1.28        2.68      0.98 o
  -3   7   8       48.72       44.54      2.18 o
  -2   7   8        5.63        3.80      0.88 o
  -1   7   8        0.22        0.15      0.73 o
   0   7   8       19.22       16.73      2.54 o
   1   7   8        2.65        3.27      1.02 o
   2   7   8        9.49       12.39      1.55 o
   3   7   8       12.63       13.10      1.32 o
   4   7   8        0.68        0.09      0.78 o
   5   7   8        9.40       11.97      1.27 o
  -5   8   8        0.28        0.00      0.87 o
  -4   8   8        6.81        6.30      1.29 o
  -3   8   8       27.61       27.77      2.15 o
  -2   8   8        3.23        3.84      1.29 o
  -1   8   8       34.33       30.34      2.28 o
   0   8   8       11.46       13.55      1.68 o
   1   8   8        2.34        1.17      0.98 o
   2   8   8       14.62       19.51      1.98 o
   3   8   8        0.25        1.12      1.10 o
 -11   1   9        0.12        0.13      0.62 o
 -10   1   9       10.86       10.54      0.98 o
  -9   1   9       17.38       19.52      1.19 o
  -8   1   9       12.10       10.98      1.00 o
  -7   1   9      132.98      132.66      2.35 o
  -6   1   9       27.62       26.35      1.17 o
  -5   1   9       21.47       21.74      1.75 o
  -4   1   9      265.75      234.94      2.91 o
  -3   1   9       10.86       10.84      0.68 o
  -2   1   9      442.46      419.13      4.11 o
  -1   1   9       15.15       16.79      0.81 o
   0   1   9      350.98      333.54      4.75 o
   1   1   9       67.73       55.94      1.32 o
   2   1   9      157.11      159.09      2.83 o
   3   1   9      231.95      205.29      3.08 o
   4   1   9      141.10      138.00      2.31 o
   5   1   9      530.31      509.01     10.12 o
   6   1   9        0.13        0.00      0.56 o
   7   1   9      130.94      139.62      3.27 o
   8   1   9       17.60       16.48      2.35 o
   9   1   9        6.70        6.71      1.36 o
 -11   2   9        0.05        0.23      0.71 o
 -10   2   9        9.81       11.64      1.06 o
  -9   2   9        0.07        0.00      0.50 o
  -8   2   9       28.00       23.37      1.22 o
  -7   2   9        1.73        2.30      0.54 o
  -6   2   9       42.46       40.02      1.31 o
  -5   2   9       68.94       70.13      1.58 o
  -4   2   9       90.94       85.47      1.68 o
  -3   2   9        5.76        7.40      0.69 o
  -2   2   9       42.52       44.59      1.11 o
  -1   2   9        9.42        9.28      0.59 o
   0   2   9       70.32       69.21      1.49 o
   1   2   9       83.85       90.42      1.73 o
   2   2   9      312.13      324.56      4.41 o
   3   2   9        6.89        5.58      0.80 o
   4   2   9        9.54       11.26      1.09 o
   5   2   9       18.78       21.30      1.46 o
   6   2   9       55.62       52.69      2.50 o
   7   2   9        3.97        2.06      0.93 o
   8   2   9        0.01        0.08      0.84 o
   9   2   9        3.28        2.06      1.12 o
 -10   3   9        5.16        5.02      0.90 o
  -9   3   9       16.73       19.42      1.35 o
  -8   3   9        1.85        0.73      0.54 o
  -7   3   9       19.44       18.69      1.10 o
  -6   3   9       13.17        9.19      0.76 o
  -5   3   9       96.94      101.30      3.09 o
  -4   3   9        0.20        0.00      0.36 o
  -3   3   9      146.12      146.05      2.18 o
  -2   3   9      534.63      501.72      5.30 o
  -1   3   9        1.56        0.98      0.42 o
   0   3   9      880.76      850.54      8.98 o
   1   3   9      261.37      261.87      3.43 o
   2   3   9       38.95       36.93      1.56 o
   3   3   9      488.51      501.75     11.84 o
   4   3   9       80.46       77.01      2.74 o
   5   3   9       84.94       82.00      2.92 o
   6   3   9        0.15        0.14      0.75 o
   7   3   9       39.22       34.38      2.38 o
   8   3   9        3.07        2.61      1.11 o
 -10   4   9        0.71        0.49      0.72 o
  -9   4   9       11.12       10.99      1.12 o
  -8   4   9        7.51       10.91      1.07 o
  -7   4   9       16.84       19.50      1.55 o
  -6   4   9        2.44        3.41      0.64 o
  -5   4   9        0.25        0.35      0.50 o
  -4   4   9        9.55        7.76      0.78 o
  -3   4   9        5.93        5.69      0.67 o
  -2   4   9      122.88      120.97      2.62 o
  -1   4   9       96.02      100.10      2.30 o
   0   4   9        0.10        0.91      0.67 o
   1   4   9       13.28       16.41      1.17 o
   2   4   9       65.75       65.12      1.98 o
   3   4   9       38.86       36.06      2.17 o
   4   4   9       15.52       11.78      2.09 o
   5   4   9        0.26        0.00      0.77 o
   6   4   9       12.09        8.15      1.66 o
   7   4   9       10.98       10.80      1.70 o
   8   4   9        0.16        2.02      1.91 o
  -9   5   9       10.91        8.89      1.22 o
  -8   5   9        0.41        0.99      0.75 o
  -7   5   9       34.20       41.02      2.98 o
  -6   5   9        0.01        0.00      0.59 o
  -5   5   9      136.26      131.20      2.98 o
  -4   5   9      137.53      140.99      3.03 o
  -3   5   9       15.61       12.75      0.95 o
  -2   5   9       70.08       72.58      2.07 o
  -1   5   9       16.34       14.79      1.36 o
   0   5   9        2.25        3.03      1.07 o
   1   5   9       11.74       13.12      1.16 o
   2   5   9      164.51      162.36      3.85 o
   3   5   9       99.36      103.83      4.05 o
   4   5   9       25.83       23.05      1.66 o
   5   5   9       90.89       84.02      3.20 o
   6   5   9       22.35       20.94      2.00 o
   7   5   9       27.69       26.58      2.35 o
  -8   6   9        0.01        0.00      0.71 o
  -7   6   9        4.26        5.94      1.02 o
  -6   6   9        1.54        2.85      0.85 o
  -5   6   9        2.66        3.75      1.00 o
  -4   6   9       12.19       10.20      1.36 o
  -3   6   9       97.01      104.85      7.57 o
  -2   6   9       38.19       41.82      2.96 o
  -1   6   9       11.85       12.17      1.37 o
   0   6   9       20.43       19.35      1.43 o
   1   6   9        6.22        6.37      1.00 o
   2   6   9       17.36       16.68      1.64 o
   3   6   9        1.83        1.25      0.74 o
   4   6   9       12.99       10.64      1.45 o
   5   6   9        0.29        0.00      0.86 o
   6   6   9        4.26        4.04      2.24 o
  -6   7   9       35.28       31.89      2.51 o
  -5   7   9        3.52        3.55      1.57 o
  -4   7   9       11.84       14.08      1.56 o
  -3   7   9        1.40        1.92      0.82 o
  -2   7   9       18.42       19.57      1.83 o
  -1   7   9        7.51        7.71      1.29 o
   0   7   9       88.40       89.49      3.22 o
   1   7   9        9.43       11.41      2.72 o
   2   7   9        1.93        2.60      1.75 o
   3   7   9        3.25        4.42      1.21 o
   4   7   9       16.31       17.13      1.55 o
  -4   8   9       15.25       12.25      1.60 o
  -3   8   9        0.04        0.27      1.07 o
  -2   8   9        0.17        0.00      0.89 o
  -1   8   9        0.52        0.97      0.97 o
   0   8   9        0.69        0.63      1.01 o
   1   8   9        1.22        1.71      1.12 o
   2   8   9        2.60        4.02      1.27 o
 -11   0  10        0.02        0.00      0.83 o
 -10   0  10       11.49       12.30      1.52 o
  -9   0  10      111.04      113.45      3.43 o
  -8   0  10       88.60       90.68      2.96 o
  -7   0  10        9.65        8.82      1.70 o
  -6   0  10      501.90      484.34      7.25 o
  -5   0  10      673.27      658.36      8.82 o
  -4   0  10       52.50       47.62      3.18 o
  -3   0  10      828.04      818.29     10.08 o
  -2   0  10      504.26      460.82      6.38 o
  -1   0  10     1079.79      965.02     11.20 o
   0   0  10      169.37      190.45      4.56 o
   1   0  10      472.73      433.24     12.57 o
   2   0  10        4.29        1.91      0.87 o
   3   0  10      529.79      520.75      9.24 o
   4   0  10       10.17       11.11      1.23 o
   5   0  10      299.84      303.01      6.37 o
   6   0  10       15.98       17.98      1.64 o
   7   0  10       31.68       36.91      3.93 o
   8   0  10       95.17      101.64      5.83 o
 -11   1  10        5.26        4.02      0.88 o
 -10   1  10        0.51        0.00      0.56 o
  -9   1  10        8.93        8.66      0.89 o
  -8   1  10       78.62       82.99      2.01 o
  -7   1  10      162.10      170.11      2.80 o
  -6   1  10       63.43       62.90      1.62 o
  -5   1  10       44.51       45.06      1.39 o
  -4   1  10        3.36        5.82      0.79 o
  -3   1  10       17.64       15.63      1.09 o
  -2   1  10      335.85      315.61      3.46 o
  -1   1  10      108.06      103.66      1.88 o
   0   1  10       32.23       30.65      1.40 o
   1   1  10      150.81      138.77      2.68 o
   2   1  10       17.70       18.23      1.16 o
   3   1  10        5.02        2.20      0.64 o
   4   1  10        0.88        0.46      0.60 o
   5   1  10        5.99        6.13      0.92 o
   6   1  10       16.20       21.38      1.54 o
   7   1  10        4.09        5.55      0.97 o
   8   1  10        1.54        1.26      0.85 o
 -10   2  10       23.68       28.61      1.60 o
  -9   2  10        2.98        3.81      0.75 o
  -8   2  10       30.76       31.52      1.45 o
  -7   2  10       26.82       23.13      1.20 o
  -6   2  10       61.91       62.16      1.68 o
  -5   2  10        2.07        1.54      0.49 o
  -4   2  10     1050.27      992.76      8.45 o
  -3   2  10      143.67      133.01      2.34 o
  -2   2  10      372.22      363.19      3.86 o
  -1   2  10      387.09      367.94      4.36 o
   0   2  10        0.23        0.50      0.62 o
   1   2  10      718.65      655.09      7.36 o
   2   2  10        3.82        3.96      0.86 o
   3   2  10      733.73      707.36      9.56 o
   4   2  10       66.44       72.63      2.22 o
   5   2  10      130.05      121.72      3.63 o
   6   2  10       62.77       64.68      3.11 o
   7   2  10        1.14        0.86      0.89 o
   8   2  10       20.50       21.71      2.05 o
 -10   3  10       19.83       18.78      1.53 o
  -9   3  10       16.42       15.77      1.15 o
  -8   3  10        3.32        3.31      0.71 o
  -7   3  10        5.04        4.92      0.70 o
  -6   3  10       17.75       16.44      1.01 o
  -5   3  10       14.71       11.66      1.18 o
  -4   3  10       16.47       11.44      0.80 o
  -3   3  10       13.94       11.67      0.86 o
  -2   3  10       62.24       65.96      1.65 o
  -1   3  10       63.65       61.36      1.84 o
   0   3  10       84.88       75.27      2.00 o
   1   3  10       27.16       26.86      1.46 o
   2   3  10       40.74       40.65      1.71 o
   3   3  10        0.17        0.79      0.97 o
   4   3  10        7.08        6.86      1.72 o
   5   3  10        3.19        1.75      0.97 o
   6   3  10        2.33        1.77      1.09 o
   7   3  10        4.83        3.72      1.20 o
   8   3  10        0.49        0.21      1.05 o
  -9   4  10       11.79       14.32      1.25 o
  -8   4  10        8.84       11.07      1.10 o
  -7   4  10       44.27       42.90      2.09 o
  -6   4  10       65.07       61.40      1.84 o
  -5   4  10        3.18        3.22      0.64 o
  -4   4  10       34.54       35.63      1.54 o
  -3   4  10       60.86       64.35      1.74 o
  -2   4  10      138.31      137.53      2.86 o
  -1   4  10      153.06      155.31      3.04 o
   0   4  10      241.17      242.16      4.66 o
   1   4  10      683.82      700.31      8.20 o
   2   4  10       82.93       81.92      2.79 o
   3   4  10      178.34      168.53      5.11 o
   4   4  10      123.46      129.71      4.59 o
   5   4  10       15.49       11.51      1.51 o
   6   4  10       56.73       51.89      3.53 o
   7   4  10        3.57        2.80      1.15 o
  -9   5  10        4.59        4.57      1.06 o
  -8   5  10        8.35        9.90      1.62 o
  -7   5  10        0.00        0.00      0.65 o
  -6   5  10        0.12        0.91      0.72 o
  -5   5  10       15.81       21.43      1.72 o
  -4   5  10        1.85        0.84      0.69 o
  -3   5  10        0.20        1.35      0.59 o
  -2   5  10      118.34      107.71      3.17 o
  -1   5  10       28.56       28.19      1.90 o
   0   5  10        0.48        0.00      0.56 o
   1   5  10        2.58        1.78      0.71 o
   2   5  10       39.84       47.12      2.05 o
   3   5  10       82.63       83.95      4.24 o
   4   5  10        7.25        8.80      1.91 o
   5   5  10        0.20        0.00      0.89 o
   6   5  10        8.01       10.19      1.58 o
  -7   6  10        9.67        9.82      1.24 o
  -6   6  10      111.94      114.67      3.19 o
  -5   6  10        0.04        0.03      0.78 o
  -4   6  10       92.90       94.07      3.08 o
  -3   6  10       16.95       13.81      1.51 o
  -2   6  10       21.41       24.76      2.64 o
  -1   6  10       81.98       84.14      2.97 o
   0   6  10       20.19       23.08      2.57 o
   1   6  10        4.30        3.57      0.88 o
   2   6  10        0.30        0.82      0.75 o
   3   6  10       37.92       37.76      2.07 o
   4   6  10        9.78        8.34      1.67 o
   5   6  10       78.72       77.60      3.93 o
  -6   7  10        5.86        6.54      1.65 o
  -5   7  10        0.86        0.70      0.93 o
  -4   7  10       19.31       22.73      2.00 o
  -3   7  10        0.58        0.43      0.88 o
  -2   7  10       14.60       17.34      1.74 o
  -1   7  10        0.88        0.00      0.77 o
   0   7  10        0.01        0.46      1.03 o
   1   7  10        0.00        0.00      0.89 o
   2   7  10        6.80       10.28      1.58 o
   3   7  10       28.74       32.83      2.37 o
  -2   8  10       18.10       15.55      2.10 o
  -1   8  10       24.78       27.79      2.30 o
 -10   1  11       27.64       27.38      1.51 o
  -9   1  11       14.76       14.34      1.14 o
  -8   1  11      103.74      106.09      2.33 o
  -7   1  11      162.73      159.92      2.87 o
  -6   1  11      265.61      256.90      3.51 o
  -5   1  11      578.44      594.57      5.93 o
  -4   1  11      212.01      200.68      2.84 o
  -3   1  11     1025.62      999.72      8.50 o
  -2   1  11       91.29       77.89      1.59 o
  -1   1  11      388.03      371.04      4.97 o
   0   1  11       85.30       76.55      6.21 o
   1   1  11      457.79      429.14      6.42 o
   2   1  11       41.91       42.08      2.20 o
   3   1  11      138.17      129.49      3.57 o
   4   1  11       42.26       45.51      2.71 o
   5   1  11        0.13        0.00      0.61 o
   6   1  11       39.22       40.56      2.20 o
   7   1  11        7.52        8.29      1.14 o
   8   1  11       25.59       27.23      2.78 o
 -10   2  11       20.58       19.22      1.39 o
  -9   2  11        1.47        2.40      0.71 o
  -8   2  11        9.68        7.44      0.85 o
  -7   2  11        0.57        1.96      0.58 o
  -6   2  11       27.06       24.87      1.25 o
  -5   2  11       17.36       19.31      1.06 o
  -4   2  11       32.16       29.80      1.24 o
  -3   2  11      160.96      153.39      2.64 o
  -2   2  11       12.49       12.35      0.78 o
  -1   2  11      244.90      260.23      4.06 o
   0   2  11      252.88      247.29      3.87 o
   1   2  11        3.02        0.45      0.98 o
   2   2  11        0.17        1.59      0.82 o
   3   2  11        2.62        2.38      0.84 o
   4   2  11        0.60        0.00      0.82 o
   5   2  11        0.53        0.48      0.70 o
   6   2  11        1.06        0.95      0.85 o
   7   2  11       32.41       27.83      2.22 o
 -10   3  11       30.93       31.03      2.02 o
  -9   3  11        9.72       13.32      1.10 o
  -8   3  11       42.40       43.60      1.72 o
  -7   3  11       57.25       59.45      1.74 o
  -6   3  11       22.21       26.65      1.29 o
  -5   3  11      116.95      106.55      3.17 o
  -4   3  11        2.19        2.11      0.56 o
  -3   3  11       96.61       89.23      2.01 o
  -2   3  11      172.01      157.68      3.11 o
  -1   3  11      919.07      871.57      9.56 o
   0   3  11      117.82      121.10      2.69 o
   1   3  11      336.01      335.35      4.28 o
   2   3  11      353.00      366.71      6.22 o
   3   3  11       17.74       15.50      1.88 o
   4   3  11      143.04      149.16      4.98 o
   5   3  11       10.18       11.05      1.47 o
   6   3  11       61.58       60.65      2.94 o
   7   3  11       29.96       36.11      2.70 o
  -9   4  11        1.24        0.00      0.76 o
  -8   4  11        0.13        0.00      0.63 o
  -7   4  11        2.70        3.49      0.89 o
  -6   4  11        0.39        0.00      0.58 o
  -5   4  11       16.41       16.40      1.16 o
  -4   4  11      127.54      110.17      3.43 o
  -3   4  11        1.77        1.92      0.61 o
  -2   4  11       78.18       71.45      2.12 o
  -1   4  11        4.41        3.06      0.76 o
   0   4  11       30.21       37.25      2.11 o
   1   4  11      140.71      132.62      2.96 o
   2   4  11        2.79        4.09      1.19 o
   3   4  11       13.27       11.44      1.75 o
   4   4  11        8.58        9.40      1.69 o
   5   4  11       11.30       10.71      1.82 o
   6   4  11        4.84        2.49      1.20 o
  -8   5  11       43.96       45.42      3.77 o
  -7   5  11        9.65        9.56      1.19 o
  -6   5  11       53.76       50.58      2.25 o
  -5   5  11       48.46       51.11      2.95 o
  -4   5  11       38.68       38.52      2.85 o
  -3   5  11      120.35      120.27      3.38 o
  -2   5  11       42.90       46.07      2.22 o
  -1   5  11       42.11       42.83      2.35 o
   0   5  11       91.19       93.07      2.57 o
   1   5  11       35.56       33.15      1.83 o
   2   5  11       97.76       96.96      2.71 o
   3   5  11       14.57       14.65      4.32 o
   4   5  11      152.14      156.38      5.49 o
   5   5  11        0.38        0.16      1.18 o
  -7   6  11        5.88        4.68      1.17 o
  -6   6  11        0.19        0.61      0.94 o
  -5   6  11       14.51       12.92      1.55 o
  -4   6  11        0.05        0.00      1.02 o
  -3   6  11        2.86        2.40      1.18 o
  -2   6  11        2.35        1.83      0.91 o
  -1   6  11        1.24        2.25      0.79 o
   0   6  11        0.03        0.00      0.65 o
   1   6  11        0.43        0.39      0.76 o
   2   6  11        2.32        2.74      0.89 o
   3   6  11        0.07        0.00      0.91 o
   4   6  11        0.23        0.00      1.19 o
  -5   7  11       36.87       38.53      2.63 o
  -4   7  11        0.00        0.00      1.05 o
  -3   7  11       98.88       99.61      3.60 o
  -2   7  11       19.47       17.83      1.81 o
  -1   7  11       26.13       26.23      2.27 o
   0   7  11       17.17       21.81      2.79 o
   1   7  11        8.90        8.42      1.40 o
   2   7  11       33.19       36.21      2.13 o
 -10   0  12        6.62        6.33      1.28 o
  -9   0  12       34.32       37.78      2.44 o
  -8   0  12       75.45       73.89      2.82 o
  -7   0  12      197.59      199.40      4.53 o
  -6   0  12       41.75       45.56      2.52 o
  -5   0  12      855.15      865.85     11.27 o
  -4   0  12      282.13      289.67      5.19 o
  -3   0  12      523.53      485.99      7.11 o
  -2   0  12      183.95      175.71      5.79 o
  -1   0  12       96.53       98.45      4.54 o
   0   0  12       66.57       77.86      3.13 o
   1   0  12       48.68       38.11      2.36 o
   2   0  12        9.94        7.12      1.31 o
   3   0  12       28.96       35.04      2.57 o
   4   0  12        6.22        4.94      1.26 o
   5   0  12       57.92       58.11      4.38 o
   6   0  12       26.05       32.42      3.93 o
 -10   1  12        5.89        4.96      0.86 o
  -9   1  12        0.71        0.10      0.56 o
  -8   1  12       17.56       21.38      1.29 o
  -7   1  12       38.15       33.39      2.01 o
  -6   1  12       12.91       13.76      1.01 o
  -5   1  12        3.30        2.65      0.59 o
  -4   1  12        8.96        8.40      0.78 o
  -3   1  12      116.62      113.29      2.10 o
  -2   1  12      132.32      138.32      2.46 o
  -1   1  12      146.47      138.59      2.85 o
   0   1  12       18.39       10.63      1.71 o
   1   1  12        0.37        0.26      0.62 o
   2   1  12        0.00        0.00      0.56 o
   3   1  12       13.66       12.39      1.33 o
   4   1  12       31.21       30.47      2.07 o
   5   1  12       29.31       30.50      2.28 o
   6   1  12        1.52        0.91      0.85 o
   7   1  12        0.10        0.28      1.19 o
 -10   2  12       24.54       22.44      1.57 o
  -9   2  12       88.81       84.35      2.21 o
  -8   2  12        6.30        6.95      0.86 o
  -7   2  12      201.97      198.66      3.22 o
  -6   2  12        0.43        0.60      0.52 o
  -5   2  12       91.54       84.33      1.92 o
  -4   2  12        0.40        0.31      0.46 o
  -3   2  12       50.21       49.67      1.66 o
  -2   2  12      195.13      192.51      3.50 o
  -1   2  12      122.56      117.60      2.65 o
   0   2  12      352.90      375.61      7.51 o
   1   2  12       32.77       36.16      2.14 o
   2   2  12      174.30      179.78      4.15 o
   3   2  12      104.19      101.35      3.12 o
   4   2  12        2.34        3.50      0.98 o
   5   2  12       45.93       52.53      4.38 o
   6   2  12        0.24        0.22      1.01 o
   7   2  12        9.39       10.31      1.65 o
  -9   3  12        0.63        1.16      0.71 o
  -8   3  12        4.67        2.84      0.73 o
  -7   3  12        5.75        4.30      0.73 o
  -6   3  12       21.35       17.05      1.23 o
  -5   3  12       43.72       40.66      1.68 o
  -4   3  12       18.06       13.29      1.03 o
  -3   3  12       26.47       25.45      1.30 o
  -2   3  12        1.10        0.69      0.56 o
  -1   3  12        1.30        3.58      0.75 o
   0   3  12        0.02        0.00      0.51 o
   1   3  12       31.13       30.81      1.98 o
   2   3  12       69.41       70.26      3.37 o
   3   3  12        0.01        0.00      0.83 o
   4   3  12       18.68       18.01      2.18 o
   5   3  12        6.29        9.53      1.85 o
   6   3  12        3.23        2.80      1.12 o
  -8   4  12        2.50        2.33      0.95 o
  -7   4  12       36.44       36.85      1.80 o
  -6   4  12        9.93        9.03      0.97 o
  -5   4  12       37.88       34.92      1.66 o
  -4   4  12       22.57       22.63      1.34 o
  -3   4  12      118.26      114.12      3.43 o
  -2   4  12      106.93      100.77      2.60 o
  -1   4  12        2.17        1.63      0.70 o
   0   4  12       63.26       63.09      2.11 o
   1   4  12        1.35        1.44      0.81 o
   2   4  12      107.64      107.44      4.27 o
   3   4  12       20.65       29.55      3.09 o
   4   4  12      136.47      133.91      6.39 o
   5   4  12      119.29      119.68      6.00 o
  -7   5  12       26.79       26.24      2.53 o
  -6   5  12       16.13       14.23      1.38 o
  -5   5  12        2.78        2.18      0.82 o
  -4   5  12       36.83       34.99      1.92 o
  -3   5  12        4.86        7.73      1.54 o
  -2   5  12        7.69        7.77      1.18 o
  -1   5  12       22.66       24.31      1.86 o
   0   5  12        0.12        0.08      0.68 o
   1   5  12        0.14        0.00      0.68 o
   2   5  12       33.37       32.70      2.89 o
   3   5  12       39.35       32.79      4.43 o
   4   5  12        5.01        6.46      1.62 o
  -6   6  12        0.13        0.00      0.94 o
  -5   6  12       52.67       57.45      2.76 o
  -4   6  12       41.15       35.80      4.54 o
  -3   6  12        7.10        5.10      2.36 o
  -2   6  12       95.21       96.32      4.32 o
  -1   6  12        0.30        0.00      0.72 o
   0   6  12      168.80      166.75      3.79 o
   1   6  12       17.30       19.13      1.58 o
   2   6  12       57.14       60.53      3.84 o
   3   6  12        3.08        1.23      1.80 o
  -3   7  12        3.29        6.14      1.33 o
  -2   7  12        0.03        1.09      0.96 o
  -1   7  12        0.11        0.00      0.92 o
   0   7  12        0.23        0.00      1.14 o
  -9   1  13       20.42       17.86      1.29 o
  -8   1  13        0.87        0.66      0.59 o
  -7   1  13       78.91       71.77      1.95 o
  -6   1  13       46.67       49.88      1.72 o
  -5   1  13       17.78       19.20      1.15 o
  -4   1  13      156.23      149.46      2.56 o
  -3   1  13        2.98        1.53      0.50 o
  -2   1  13      137.11      146.37      2.73 o
  -1   1  13       61.08       50.51      4.40 o
   0   1  13        1.98        2.65      0.86 o
   1   1  13      160.19      160.52      3.91 o
   2   1  13       26.09       24.58      3.07 o
   3   1  13      103.37      115.72      3.45 o
   4   1  13       14.02       12.99      1.55 o
   5   1  13       13.48       17.83      2.46 o
   6   1  13       22.43       22.01      2.41 o
  -9   2  13        3.78        3.66      0.82 o
  -8   2  13        6.05        4.86      0.82 o
  -7   2  13        5.13        5.66      0.81 o
  -6   2  13        0.44        0.05      0.54 o
  -5   2  13       44.79       41.89      2.02 o
  -4   2  13        6.06        5.76      0.78 o
  -3   2  13       17.85       20.47      1.39 o
  -2   2  13        2.23        1.95      0.78 o
  -1   2  13        0.75        1.61      0.78 o
   0   2  13       30.55       27.96      2.07 o
   1   2  13        8.72        6.07      1.07 o
   2   2  13        4.87        3.38      0.99 o
   3   2  13        1.44        2.37      0.99 o
   4   2  13        0.81        0.31      0.87 o
   5   2  13        4.68        3.87      1.51 o
   6   2  13        1.22        2.70      1.47 o
  -8   3  13       42.98       43.29      2.06 o
  -7   3  13        0.35        0.37      0.67 o
  -6   3  13       39.30       35.23      1.73 o
  -5   3  13        4.33        3.34      0.69 o
  -4   3  13       44.30       49.08      1.72 o
  -3   3  13        0.04        0.00      0.55 o
  -2   3  13       47.65       48.00      1.84 o
  -1   3  13       29.21       31.80      1.75 o
   0   3  13       14.91       18.88      2.04 o
   1   3  13      108.50      118.10      3.44 o
   2   3  13        1.02        0.45      0.95 o
   3   3  13       96.46       98.46      4.20 o
   4   3  13        5.10        3.70      1.42 o
   5   3  13       30.50       32.10      3.05 o
  -8   4  13        1.47        1.00      0.97 o
  -7   4  13       22.94       22.77      1.50 o
  -6   4  13       54.50       50.97      1.99 o
  -5   4  13        7.17        8.87      0.99 o
  -4   4  13       10.71        8.79      1.06 o
  -3   4  13        0.19        0.70      1.00 o
  -2   4  13        0.04        0.23      0.63 o
  -1   4  13       14.14       15.15      1.64 o
   0   4  13        0.59        0.73      0.68 o
   1   4  13        0.16        0.62      0.99 o
   2   4  13        1.94        3.45      1.37 o
   3   4  13        5.45        7.59      1.69 o
   4   4  13        0.11        0.47      1.63 o
  -6   5  13       17.06       21.40      1.97 o
  -5   5  13        3.82        2.16      0.86 o
  -4   5  13       90.52       84.74      4.10 o
  -3   5  13       88.73       84.84      3.04 o
  -2   5  13       29.40       27.96      2.09 o
  -1   5  13       44.83       44.34      2.22 o
   0   5  13       24.76       26.03      1.73 o
   1   5  13       26.15       28.25      2.72 o
   2   5  13       13.03        9.30      1.80 o
   3   5  13       37.32       36.06      3.21 o
  -5   6  13       19.43       23.80      2.75 o
  -4   6  13        3.54        5.23      1.68 o
  -3   6  13        0.89        0.00      1.05 o
  -2   6  13        0.74        0.03      1.77 o
  -1   6  13       30.17       30.43      1.95 o
   0   6  13       22.29       23.05      2.14 o
   1   6  13        0.34        0.00      0.76 o
  -9   0  14        3.27        5.30      1.34 o
  -8   0  14       20.85       18.94      1.88 o
  -7   0  14       56.02       65.74      2.71 o
  -6   0  14        6.34        4.78      1.09 o
  -5   0  14       12.76       19.89      1.74 o
  -4   0  14       24.56       24.16      1.79 o
  -3   0  14       18.80       18.44      1.53 o
  -2   0  14        7.34        7.42      1.39 o
  -1   0  14      482.19      459.84      9.20 o
   0   0  14      272.56      256.45     12.73 o
   1   0  14       26.23       25.46      2.33 o
   2   0  14       69.56       69.78      4.60 o
   3   0  14        6.33        3.70      1.80 o
   4   0  14       14.45       18.62      3.14 o
   5   0  14        8.33       13.01      3.03 o
  -9   1  14        0.05        0.17      0.70 o
  -8   1  14        0.00        1.16      0.67 o
  -7   1  14        1.56        2.28      0.77 o
  -6   1  14        2.20        0.97      0.59 o
  -5   1  14       31.30       32.19      1.49 o
  -4   1  14       42.80       43.91      1.54 o
  -3   1  14       55.68       50.32      1.70 o
  -2   1  14       21.22       16.85      1.60 o
  -1   1  14        0.85        1.43      1.92 o
   0   1  14       18.71       21.42      1.76 o
   1   1  14       57.53       56.82      3.40 o
   2   1  14       15.42       14.00      1.59 o
   3   1  14       13.97       20.70      2.15 o
   4   1  14        0.12        0.00      0.86 o
   5   1  14        0.16        0.18      1.29 o
  -8   2  14       12.00       12.73      1.11 o
  -7   2  14        1.99        2.17      0.88 o
  -6   2  14       42.84       43.61      1.86 o
  -5   2  14       60.57       57.29      2.03 o
  -4   2  14        9.08        8.76      1.05 o
  -3   2  14      166.35      165.89      3.77 o
  -2   2  14       72.31       68.03      2.21 o
  -1   2  14        6.20        6.75      1.19 o
   0   2  14       16.96       16.34      1.62 o
   1   2  14       78.28       85.98      3.06 o
   2   2  14       49.97       50.71      2.78 o
   3   2  14       12.13       12.06      1.60 o
   4   2  14       78.23       80.89      3.18 o
   5   2  14       43.79       51.30      3.80 o
  -8   3  14        4.91        3.08      0.97 o
  -7   3  14        8.38       13.02      1.20 o
  -6   3  14        0.04        0.00      0.60 o
  -5   3  14        3.39        2.33      0.70 o
  -4   3  14        2.44        2.79      0.81 o
  -3   3  14        8.70        7.90      1.07 o
  -2   3  14        0.29        0.00      0.61 o
  -1   3  14       19.41       21.87      2.62 o
   0   3  14        0.69        0.52      0.99 o
   1   3  14       11.18       12.26      1.52 o
   2   3  14       22.37       21.98      2.46 o
   3   3  14        2.18        3.03      2.02 o
   4   3  14        0.05        0.00      1.18 o
  -7   4  14       20.02       25.39      1.80 o
  -6   4  14       12.17        9.64      1.10 o
  -5   4  14       88.45       95.79      2.89 o
  -4   4  14        1.70        1.25      0.82 o
  -3   4  14       44.94       47.97      2.36 o
  -2   4  14        2.86        3.77      0.91 o
  -1   4  14       77.17       79.88      2.96 o
   0   4  14       31.61       30.14      2.77 o
   1   4  14       25.92       27.51      2.68 o
   2   4  14       58.74       64.01      4.77 o
   3   4  14        1.45        3.15      1.80 o
  -5   5  14        2.07        1.95      1.05 o
  -4   5  14        0.04        0.00      0.88 o
  -3   5  14       18.13       19.33      1.85 o
  -2   5  14       17.58       21.52      2.91 o
  -1   5  14        0.88        1.24      0.80 o
   0   5  14        0.09        0.66      0.93 o
   1   5  14        4.38        5.96      1.74 o
   2   5  14        2.05        0.34      1.57 o
  -8   1  15        0.05        0.71      0.65 o
  -7   1  15       25.99       27.86      1.52 o
  -6   1  15        0.23        0.05      0.57 o
  -5   1  15       46.22       47.75      1.90 o
  -4   1  15       39.28       39.25      1.84 o
  -3   1  15       32.99       34.15      2.31 o
  -2   1  15      142.64      144.87      5.22 o
  -1   1  15        2.74        2.05      1.15 o
   0   1  15       42.54       40.46      2.48 o
   1   1  15       14.10       13.03      1.54 o
   2   1  15       35.84       31.59      3.14 o
   3   1  15      111.96      117.93      3.82 o
   4   1  15        7.57        9.12      1.85 o
  -7   2  15       10.80        9.55      1.28 o
  -6   2  15       14.39       13.58      1.21 o
  -5   2  15        0.92        1.76      0.71 o
  -4   2  15        2.27        2.57      0.82 o
  -3   2  15       45.65       49.63      2.20 o
  -2   2  15        2.72        4.27      1.09 o
  -1   2  15        1.88        1.14      0.87 o
   0   2  15        4.00        3.08      1.00 o
   1   2  15        1.74        2.12      1.02 o
   2   2  15        7.46        9.26      1.44 o
   3   2  15       10.67       12.22      1.64 o
   4   2  15        1.88        0.32      1.34 o
  -7   3  15       82.17       82.33      3.16 o
  -6   3  15       22.92       22.06      1.52 o
  -5   3  15       29.53       26.93      1.82 o
  -4   3  15       68.52       65.77      2.38 o
  -3   3  15        2.71        1.63      0.78 o
  -2   3  15       65.63       66.41      2.78 o
  -1   3  15       21.61       23.33      2.03 o
   0   3  15      159.29      169.08      4.47 o
   1   3  15       48.55       55.42      2.87 o
   2   3  15       15.08       16.08      2.26 o
   3   3  15       53.45       63.49      3.96 o
  -5   4  15       38.03       39.90      2.27 o
  -4   4  15       23.99       25.66      1.83 o
  -3   4  15        0.39        0.48      0.78 o
  -2   4  15        0.06        0.60      0.75 o
  -1   4  15        5.62        6.18      1.62 o
   0   4  15        0.26        0.14      1.40 o
   1   4  15        7.52       10.79      4.38 o
   2   4  15        3.10        1.62      1.42 o
  -3   5  15       19.45       22.44      3.59 o
  -2   5  15       99.19      111.16      4.40 o
  -1   5  15        8.19       10.29      1.82 o
  -7   0  16       21.25       23.57      2.05 o
  -6   0  16       44.53       48.80      2.78 o
  -5   0  16        0.33        0.48      0.86 o
  -4   0  16       75.69       84.81      3.93 o
  -3   0  16       47.26       63.48      3.41 o
  -2   0  16        0.20        0.00      1.46 o
  -1   0  16       79.44       86.38      5.50 o
   0   0  16        3.84        6.39      2.36 o
   1   0  16      234.32      252.98      9.87 o
   2   0  16        5.05        4.38      2.36 o
   3   0  16      121.45      132.05      7.29 o
  -6   1  16        0.84        1.24      0.68 o
  -5   1  16       19.27       24.31      1.78 o
  -4   1  16       12.63       13.96      1.41 o
  -3   1  16        3.82        3.87      1.47 o
  -2   1  16        0.47        1.11      0.94 o
  -1   1  16        2.07        3.25      1.08 o
   0   1  16        9.18       11.72      1.92 o
   1   1  16        1.23        0.49      1.04 o
   2   1  16        6.88       10.53      2.47 o
  -6   2  16       33.45       36.37      2.77 o
  -5   2  16        5.96        9.61      1.23 o
  -4   2  16       70.28       69.21      2.47 o
  -3   2  16       20.24       16.12      1.79 o
  -2   2  16       81.17       83.08      3.17 o
  -1   2  16       75.60       71.57      4.41 o
   0   2  16       12.82       13.29      2.30 o
   1   2  16      113.77      117.92      4.07 o
   2   2  16        6.23        7.75      1.53 o
  -5   3  16        5.26        5.60      1.14 o
  -4   3  16        0.02        0.77      0.81 o
  -3   3  16        1.06        1.26      0.82 o
  -2   3  16        1.80        1.38      1.03 o
  -1   3  16        0.01        0.00      1.50 o
   0   3  16        0.45        0.00      1.06 o
   1   3  16        1.88        6.36      1.80 o
  -3   4  16        9.52        9.32      1.47 o
  -2   4  16       50.70       53.85      5.39 o
  -1   4  16       71.58       77.86      5.50 o
  -5   1  17       66.12       67.49      2.82 o
  -4   1  17        0.09        0.11      1.04 o
  -3   1  17       99.62      107.22      3.75 o
  -2   1  17       18.45       20.22      2.03 o
  -1   1  17      129.53      138.15      4.23 o
   0   1  17       45.02       44.62      2.82 o
  -4   2  17        2.10        3.95      1.40 o
  -3   2  17        0.43        0.00      0.95 o
  -2   2  17        4.50        3.72      1.20 o
  -1   2  17        0.08        0.21      0.99 o
   0   2  17        1.56        2.18      1.18 o
 
